# Supplementary material for: Integrated metabolomics, network pharmacology and biological verification to reveal the mechanisms of Nauclea officinalis treatment of LPS-induced acute lung injury
Source: Chin Med. 2022 Nov 24;17:131. doi: 10.1186/s13020-022-00685-6 (PMC9700915; doi:10.1186/s13020-022-00685-6)
Supplement: Supplementary file 4 — Additional file 4: Targets information of DM. [file 13020_2022_685_MOESM4_ESM.xlsx]

## Sheet: Sheet1
ID	Compounds	SMILES	OB (%)	Protein name	GeneSymbol
D1	Daucosterol	CCC(CCC(C)C1CCC2C1(CCC3C2CC=C4C3(CCC(C4)O)C)C)C(C)C	36.91	Interleukin-2	IL2
D1	Daucosterol	CCC(CCC(C)C1CCC2C1(CCC3C2CC=C4C3(CCC(C4)O)C)C)C(C)C	36.91	Signal transducer and activator of transcription 3	STAT3
D1	Daucosterol	CCC(CCC(C)C1CCC2C1(CCC3C2CC=C4C3(CCC(C4)O)C)C)C(C)C	36.91	Sphingosine 1-phosphate receptor Edg-3	S1PR3
D1	Daucosterol	CCC(CCC(C)C1CCC2C1(CCC3C2CC=C4C3(CCC(C4)O)C)C)C(C)C	36.91	Sphingosine 1-phosphate receptor Edg-1	S1PR1
D1	Daucosterol	CCC(CCC(C)C1CCC2C1(CCC3C2CC=C4C3(CCC(C4)O)C)C)C(C)C	36.91	Gamma-secretase	PSEN2
D1	Daucosterol	CCC(CCC(C)C1CCC2C1(CCC3C2CC=C4C3(CCC(C4)O)C)C)C(C)C	36.91	Gamma-secretase	PSENEN
D1	Daucosterol	CCC(CCC(C)C1CCC2C1(CCC3C2CC=C4C3(CCC(C4)O)C)C)C(C)C	36.91	Gamma-secretase	NCSTN
D1	Daucosterol	CCC(CCC(C)C1CCC2C1(CCC3C2CC=C4C3(CCC(C4)O)C)C)C(C)C	36.91	Gamma-secretase	APH1A
D1	Daucosterol	CCC(CCC(C)C1CCC2C1(CCC3C2CC=C4C3(CCC(C4)O)C)C)C(C)C	36.91	Gamma-secretase	PSEN1
D1	Daucosterol	CCC(CCC(C)C1CCC2C1(CCC3C2CC=C4C3(CCC(C4)O)C)C)C(C)C	36.91	Gamma-secretase	APH1B
D1	Daucosterol	CCC(CCC(C)C1CCC2C1(CCC3C2CC=C4C3(CCC(C4)O)C)C)C(C)C	36.91	Sphingosine 1-phosphate receptor Edg-8	S1PR5
D1	Daucosterol	CCC(CCC(C)C1CCC2C1(CCC3C2CC=C4C3(CCC(C4)O)C)C)C(C)C	36.91	Sphingosine 1-phosphate receptor Edg-6	S1PR4
D1	Daucosterol	CCC(CCC(C)C1CCC2C1(CCC3C2CC=C4C3(CCC(C4)O)C)C)C(C)C	36.91	Plasma retinol-binding protein	RBP4
D1	Daucosterol	CCC(CCC(C)C1CCC2C1(CCC3C2CC=C4C3(CCC(C4)O)C)C)C(C)C	36.91	Platelet activating factor receptor	PTAFR
D1	Daucosterol	CCC(CCC(C)C1CCC2C1(CCC3C2CC=C4C3(CCC(C4)O)C)C)C(C)C	36.91	6-phosphofructo-2-kinase/fructose-2,6-bisphosphatase 3	PFKFB3
D1	Daucosterol	CCC(CCC(C)C1CCC2C1(CCC3C2CC=C4C3(CCC(C4)O)C)C)C(C)C	36.91	Vascular endothelial growth factor receptor 1	FLT1
D1	Daucosterol	CCC(CCC(C)C1CCC2C1(CCC3C2CC=C4C3(CCC(C4)O)C)C)C(C)C	36.91	Hepatocyte growth factor receptor	MET
D1	Daucosterol	CCC(CCC(C)C1CCC2C1(CCC3C2CC=C4C3(CCC(C4)O)C)C)C(C)C	36.91	Protein phosphatase 2C beta	PPM1B
D1	Daucosterol	CCC(CCC(C)C1CCC2C1(CCC3C2CC=C4C3(CCC(C4)O)C)C)C(C)C	36.91	Serine/threonine protein phosphatase PP1-gamma catalytic subunit	PPP1CC
D1	Daucosterol	CCC(CCC(C)C1CCC2C1(CCC3C2CC=C4C3(CCC(C4)O)C)C)C(C)C	36.91	Serine/threonine protein phosphatase 2A, catalytic subunit, alpha isoform	PPP2CA
D1	Daucosterol	CCC(CCC(C)C1CCC2C1(CCC3C2CC=C4C3(CCC(C4)O)C)C)C(C)C	36.91	Serine/threonine protein phosphatase 2A, 56 kDa regulatory subunit, alpha isoform	PPP2R5A
D1	Daucosterol	CCC(CCC(C)C1CCC2C1(CCC3C2CC=C4C3(CCC(C4)O)C)C)C(C)C	36.91	Arachidonate 5-lipoxygenase	ALOX5
D1	Daucosterol	CCC(CCC(C)C1CCC2C1(CCC3C2CC=C4C3(CCC(C4)O)C)C)C(C)C	36.91	11-beta-hydroxysteroid dehydrogenase 2	HSD11B2
D1	Daucosterol	CCC(CCC(C)C1CCC2C1(CCC3C2CC=C4C3(CCC(C4)O)C)C)C(C)C	36.91	Transitional endoplasmic reticulum ATPase	VCP
D1	Daucosterol	CCC(CCC(C)C1CCC2C1(CCC3C2CC=C4C3(CCC(C4)O)C)C)C(C)C	36.91	Protein-tyrosine phosphatase 1B	PTPN1
D1	Daucosterol	CCC(CCC(C)C1CCC2C1(CCC3C2CC=C4C3(CCC(C4)O)C)C)C(C)C	36.91	Monoamine oxidase A	MAOA
D1	Daucosterol	CCC(CCC(C)C1CCC2C1(CCC3C2CC=C4C3(CCC(C4)O)C)C)C(C)C	36.91	Adenosine A1 receptor	ADORA1
D1	Daucosterol	CCC(CCC(C)C1CCC2C1(CCC3C2CC=C4C3(CCC(C4)O)C)C)C(C)C	36.91	Adenosine A2b receptor	ADORA2B
D1	Daucosterol	CCC(CCC(C)C1CCC2C1(CCC3C2CC=C4C3(CCC(C4)O)C)C)C(C)C	36.91	Adenosine A3 receptor	ADORA3
D1	Daucosterol	CCC(CCC(C)C1CCC2C1(CCC3C2CC=C4C3(CCC(C4)O)C)C)C(C)C	36.91	MAP kinase p38 alpha	MAPK14
D1	Daucosterol	CCC(CCC(C)C1CCC2C1(CCC3C2CC=C4C3(CCC(C4)O)C)C)C(C)C	36.91	Dual specificity phosphatase Cdc25B (by homology)	CDC25B
D1	Daucosterol	CCC(CCC(C)C1CCC2C1(CCC3C2CC=C4C3(CCC(C4)O)C)C)C(C)C	36.91	HMG-CoA reductase	HMGCR
D1	Daucosterol	CCC(CCC(C)C1CCC2C1(CCC3C2CC=C4C3(CCC(C4)O)C)C)C(C)C	36.91	Cytochrome P450 51 (by homology)	CYP51A1
D1	Daucosterol	CCC(CCC(C)C1CCC2C1(CCC3C2CC=C4C3(CCC(C4)O)C)C)C(C)C	36.91	Androgen Receptor	AR
D1	Daucosterol	CCC(CCC(C)C1CCC2C1(CCC3C2CC=C4C3(CCC(C4)O)C)C)C(C)C	36.91	Niemann-Pick C1-like protein 1	NPC1L1
D1	Daucosterol	CCC(CCC(C)C1CCC2C1(CCC3C2CC=C4C3(CCC(C4)O)C)C)C(C)C	36.91	LXR-alpha	NR1H3
D1	Daucosterol	CCC(CCC(C)C1CCC2C1(CCC3C2CC=C4C3(CCC(C4)O)C)C)C(C)C	36.91	Cytochrome P450 17A1	CYP17A1
D1	Daucosterol	CCC(CCC(C)C1CCC2C1(CCC3C2CC=C4C3(CCC(C4)O)C)C)C(C)C	36.91	Nuclear receptor ROR-gamma	RORC
D1	Daucosterol	CCC(CCC(C)C1CCC2C1(CCC3C2CC=C4C3(CCC(C4)O)C)C)C(C)C	36.91	Cytochrome P450 19A1	CYP19A1
D1	Daucosterol	CCC(CCC(C)C1CCC2C1(CCC3C2CC=C4C3(CCC(C4)O)C)C)C(C)C	36.91	Estrogen receptor beta	ESR2
D1	Daucosterol	CCC(CCC(C)C1CCC2C1(CCC3C2CC=C4C3(CCC(C4)O)C)C)C(C)C	36.91	Estrogen receptor alpha	ESR1
D1	Daucosterol	CCC(CCC(C)C1CCC2C1(CCC3C2CC=C4C3(CCC(C4)O)C)C)C(C)C	36.91	Testis-specific androgen-binding protein	SHBG
D1	Daucosterol	CCC(CCC(C)C1CCC2C1(CCC3C2CC=C4C3(CCC(C4)O)C)C)C(C)C	36.91	Sterol regulatory element-binding protein 2	SREBF2
D1	Daucosterol	CCC(CCC(C)C1CCC2C1(CCC3C2CC=C4C3(CCC(C4)O)C)C)C(C)C	36.91	Cytochrome P450 2C19	CYP2C19
D1	Daucosterol	CCC(CCC(C)C1CCC2C1(CCC3C2CC=C4C3(CCC(C4)O)C)C)C(C)C	36.91	Norepinephrine transporter	SLC6A2
D1	Daucosterol	CCC(CCC(C)C1CCC2C1(CCC3C2CC=C4C3(CCC(C4)O)C)C)C(C)C	36.91	Butyrylcholinesterase	BCHE
D1	Daucosterol	CCC(CCC(C)C1CCC2C1(CCC3C2CC=C4C3(CCC(C4)O)C)C)C(C)C	36.91	Nuclear receptor ROR-alpha	RORA
D1	Daucosterol	CCC(CCC(C)C1CCC2C1(CCC3C2CC=C4C3(CCC(C4)O)C)C)C(C)C	36.91	Protein-tyrosine phosphatase 1B	PTPN1
D1	Daucosterol	CCC(CCC(C)C1CCC2C1(CCC3C2CC=C4C3(CCC(C4)O)C)C)C(C)C	36.91	Corticosteroid binding globulin	SERPINA6
D1	Daucosterol	CCC(CCC(C)C1CCC2C1(CCC3C2CC=C4C3(CCC(C4)O)C)C)C(C)C	36.91	Serotonin transporter	SLC6A4
D1	Daucosterol	CCC(CCC(C)C1CCC2C1(CCC3C2CC=C4C3(CCC(C4)O)C)C)C(C)C	36.91	Glucose-6-phosphate 1-dehydrogenase	G6PD
D1	Daucosterol	CCC(CCC(C)C1CCC2C1(CCC3C2CC=C4C3(CCC(C4)O)C)C)C(C)C	36.91	Nuclear receptor subfamily 1 group I member 3 (by homology)	NR1I3
D1	Daucosterol	CCC(CCC(C)C1CCC2C1(CCC3C2CC=C4C3(CCC(C4)O)C)C)C(C)C	36.91	Muscarinic acetylcholine receptor M2	CHRM2
D1	Daucosterol	CCC(CCC(C)C1CCC2C1(CCC3C2CC=C4C3(CCC(C4)O)C)C)C(C)C	36.91	Acetylcholinesterase	ACHE
D1	Daucosterol	CCC(CCC(C)C1CCC2C1(CCC3C2CC=C4C3(CCC(C4)O)C)C)C(C)C	36.91	Vitamin D receptor	VDR
D1	Daucosterol	CCC(CCC(C)C1CCC2C1(CCC3C2CC=C4C3(CCC(C4)O)C)C)C(C)C	36.91	Carboxylesterase 2	CES2
D1	Daucosterol	CCC(CCC(C)C1CCC2C1(CCC3C2CC=C4C3(CCC(C4)O)C)C)C(C)C	36.91	LXR-beta	NR1H2
D1	Daucosterol	CCC(CCC(C)C1CCC2C1(CCC3C2CC=C4C3(CCC(C4)O)C)C)C(C)C	36.91	Dual specificity phosphatase Cdc25A	CDC25A
D1	Daucosterol	CCC(CCC(C)C1CCC2C1(CCC3C2CC=C4C3(CCC(C4)O)C)C)C(C)C	36.91	Prostanoid EP1 receptor (by homology)	PTGER1
D1	Daucosterol	CCC(CCC(C)C1CCC2C1(CCC3C2CC=C4C3(CCC(C4)O)C)C)C(C)C	36.91	Prostanoid EP2 receptor (by homology)	PTGER2
D1	Daucosterol	CCC(CCC(C)C1CCC2C1(CCC3C2CC=C4C3(CCC(C4)O)C)C)C(C)C	36.91	11-beta-hydroxysteroid dehydrogenase 1	HSD11B1
D1	Daucosterol	CCC(CCC(C)C1CCC2C1(CCC3C2CC=C4C3(CCC(C4)O)C)C)C(C)C	36.91	Anti-estrogen binding site (AEBS) (by homology)	DHCR7
D1	Daucosterol	CCC(CCC(C)C1CCC2C1(CCC3C2CC=C4C3(CCC(C4)O)C)C)C(C)C	36.91	Glycine receptor subunit alpha-1	GLRA1
D1	Daucosterol	CCC(CCC(C)C1CCC2C1(CCC3C2CC=C4C3(CCC(C4)O)C)C)C(C)C	36.91	Peroxisome proliferator-activated receptor delta	PPARD
D1	Daucosterol	CCC(CCC(C)C1CCC2C1(CCC3C2CC=C4C3(CCC(C4)O)C)C)C(C)C	36.91	Squalene monooxygenase	SQLE
D1	Daucosterol	CCC(CCC(C)C1CCC2C1(CCC3C2CC=C4C3(CCC(C4)O)C)C)C(C)C	36.91	Protein-tyrosine phosphatase 1C	PTPN6
D1	Daucosterol	CCC(CCC(C)C1CCC2C1(CCC3C2CC=C4C3(CCC(C4)O)C)C)C(C)C	36.91	Squalene synthetase (by homology)	FDFT1
D1	Daucosterol	CCC(CCC(C)C1CCC2C1(CCC3C2CC=C4C3(CCC(C4)O)C)C)C(C)C	36.91	Nitric oxide synthase, inducible (by homology)	NOS2
D1	Daucosterol	CCC(CCC(C)C1CCC2C1(CCC3C2CC=C4C3(CCC(C4)O)C)C)C(C)C	36.91	Glucocorticoid receptor	NR3C1
D1	Daucosterol	CCC(CCC(C)C1CCC2C1(CCC3C2CC=C4C3(CCC(C4)O)C)C)C(C)C	36.91	Dual specificity phosphatase Cdc25B	CDC25B
D1	Daucosterol	CCC(CCC(C)C1CCC2C1(CCC3C2CC=C4C3(CCC(C4)O)C)C)C(C)C	36.91	Sonic hedgehog protein (by homology)	SHH
D1	Daucosterol	CCC(CCC(C)C1CCC2C1(CCC3C2CC=C4C3(CCC(C4)O)C)C)C(C)C	36.91	UDP-glucuronosyltransferase 2B7	UGT2B7
D1	Daucosterol	CCC(CCC(C)C1CCC2C1(CCC3C2CC=C4C3(CCC(C4)O)C)C)C(C)C	36.91	11-beta-hydroxysteroid dehydrogenase 2	HSD11B2
D1	Daucosterol	CCC(CCC(C)C1CCC2C1(CCC3C2CC=C4C3(CCC(C4)O)C)C)C(C)C	36.91	Dopamine D2 receptor	DRD2
D1	Daucosterol	CCC(CCC(C)C1CCC2C1(CCC3C2CC=C4C3(CCC(C5)O)C)C)C(C)C	37.91	DNA polymerase beta (by homology)	POLB
D2	Protocatechuic acid	C1=CC(=C(C=C1C(=O)O)O)O	28.37	Carbonic anhydrase II	CA2
D2	Protocatechuic acid	C1=CC(=C(C=C1C(=O)O)O)O	28.37	Carbonic anhydrase VII	CA7
D2	Protocatechuic acid	C1=CC(=C(C=C1C(=O)O)O)O	28.37	Carbonic anhydrase I	CA1
D2	Protocatechuic acid	C1=CC(=C(C=C1C(=O)O)O)O	28.37	Carbonic anhydrase VI	CA6
D2	Protocatechuic acid	C1=CC(=C(C=C1C(=O)O)O)O	28.37	Carbonic anhydrase XII	CA12
D2	Protocatechuic acid	C1=CC(=C(C=C1C(=O)O)O)O	28.37	Carbonic anhydrase XIV	CA14
D2	Protocatechuic acid	C1=CC(=C(C=C1C(=O)O)O)O	28.37	Carbonic anhydrase IX	CA9
D2	Protocatechuic acid	C1=CC(=C(C=C1C(=O)O)O)O	28.37	Carbonic anhydrase IV	CA4
D2	Protocatechuic acid	C1=CC(=C(C=C1C(=O)O)O)O	28.37	Carbonic anhydrase III	CA3
D2	Protocatechuic acid	C1=CC(=C(C=C1C(=O)O)O)O	28.37	Carbonic anhydrase VB	CA5B
D2	Protocatechuic acid	C1=CC(=C(C=C1C(=O)O)O)O	28.37	Carbonic anhydrase VA	CA5A
D2	Protocatechuic acid	C1=CC(=C(C=C1C(=O)O)O)O	28.37	Carbonic anhydrase XIII (by homology)	CA13
D2	Protocatechuic acid	C1=CC(=C(C=C1C(=O)O)O)O	28.37	Alpha-(1,3)-fucosyltransferase 7	FUT7
D2	Protocatechuic acid	C1=CC(=C(C=C1C(=O)O)O)O	28.37	Squalene monooxygenase (by homology)	SQLE
D2	Protocatechuic acid	C1=CC(=C(C=C1C(=O)O)O)O	28.37	L-lactate dehydrogenase A chain	LDHA
D2	Protocatechuic acid	C1=CC(=C(C=C1C(=O)O)O)O	28.37	L-lactate dehydrogenase B chain	LDHB
D2	Protocatechuic acid	C1=CC(=C(C=C1C(=O)O)O)O	28.37	Transthyretin	TTR
D2	Protocatechuic acid	C1=CC(=C(C=C1C(=O)O)O)O	28.37	Estrogen receptor beta	ESR2
D2	Protocatechuic acid	C1=CC(=C(C=C1C(=O)O)O)O	28.37	Catechol O-methyltransferase (by homology)	COMT
D2	Protocatechuic acid	C1=CC(=C(C=C1C(=O)O)O)O	28.37	Apoptosis regulator Bcl-X	BCL2L1
D2	Protocatechuic acid	C1=CC(=C(C=C1C(=O)O)O)O	28.37	Insulin-like growth factor I receptor	IGF1R
D2	Protocatechuic acid	C1=CC(=C(C=C1C(=O)O)O)O	28.37	ALK tyrosine kinase receptor	ALK
D2	Protocatechuic acid	C1=CC(=C(C=C1C(=O)O)O)O	28.37	Plasminogen activator inhibitor-1	SERPINE1
D2	Protocatechuic acid	C1=CC(=C(C=C1C(=O)O)O)O	28.37	Aldo-keto-reductase family 1 member C3	AKR1C3
D2	Protocatechuic acid	C1=CC(=C(C=C1C(=O)O)O)O	28.37	G-protein coupled receptor 35	GPR35
D2	Protocatechuic acid	C1=CC(=C(C=C1C(=O)O)O)O	28.37	Serum albumin	ALB
D3	Vanillic acid	COC1=C(C=CC(=C1)C(=O)O)O	35.47	Carbonic anhydrase II	CA2
D3	Vanillic acid	COC1=C(C=CC(=C1)C(=O)O)O	35.47	Carbonic anhydrase VII	CA7
D3	Vanillic acid	COC1=C(C=CC(=C1)C(=O)O)O	35.47	Carbonic anhydrase I	CA1
D3	Vanillic acid	COC1=C(C=CC(=C1)C(=O)O)O	35.47	Carbonic anhydrase XII	CA12
D3	Vanillic acid	COC1=C(C=CC(=C1)C(=O)O)O	35.47	Carbonic anhydrase XIV	CA14
D3	Vanillic acid	COC1=C(C=CC(=C1)C(=O)O)O	35.47	Carbonic anhydrase IX	CA9
D3	Vanillic acid	COC1=C(C=CC(=C1)C(=O)O)O	35.47	Carbonic anhydrase III	CA3
D3	Vanillic acid	COC1=C(C=CC(=C1)C(=O)O)O	35.47	Carbonic anhydrase VI	CA6
D3	Vanillic acid	COC1=C(C=CC(=C1)C(=O)O)O	35.47	Carbonic anhydrase VA	CA5A
D3	Vanillic acid	COC1=C(C=CC(=C1)C(=O)O)O	35.47	Carbonic anhydrase IV	CA4
D3	Vanillic acid	COC1=C(C=CC(=C1)C(=O)O)O	35.47	Thiopurine S-methyltransferase	TPMT
D3	Vanillic acid	COC1=C(C=CC(=C1)C(=O)O)O	35.47	Transthyretin	TTR
D3	Vanillic acid	COC1=C(C=CC(=C1)C(=O)O)O	35.47	Carbonic anhydrase VB	CA5B
D3	Vanillic acid	COC1=C(C=CC(=C1)C(=O)O)O	35.47	Carbonic anhydrase XIII (by homology)	CA13
D3	Vanillic acid	COC1=C(C=CC(=C1)C(=O)O)O	35.47	Alpha-(1,3)-fucosyltransferase 7	FUT7
D3	Vanillic acid	COC1=C(C=CC(=C1)C(=O)O)O	35.47	Lysine-specific demethylase 4D-like	KDM4E
D3	Vanillic acid	COC1=C(C=CC(=C1)C(=O)O)O	35.47	Lysine-specific demethylase 4A	KDM4A
D3	Vanillic acid	COC1=C(C=CC(=C1)C(=O)O)O	35.47	Lysine-specific demethylase 3A	KDM3A
D3	Vanillic acid	COC1=C(C=CC(=C1)C(=O)O)O	35.47	Lysine-specific demethylase 6B	KDM6B
D3	Vanillic acid	COC1=C(C=CC(=C1)C(=O)O)O	35.47	Alpha-ketoglutarate-dependent dioxygenase FTO	FTO
D3	Vanillic acid	COC1=C(C=CC(=C1)C(=O)O)O	35.47	Lysine-specific demethylase 4C	KDM4C
D3	Vanillic acid	COC1=C(C=CC(=C1)C(=O)O)O	35.47	Tyrosine-protein kinase FYN	FYN
D3	Vanillic acid	COC1=C(C=CC(=C1)C(=O)O)O	35.47	Tyrosine-protein kinase LCK	LCK
D3	Vanillic acid	COC1=C(C=CC(=C1)C(=O)O)O	35.47	Fructose-1,6-bisphosphatase	FBP1
D3	Vanillic acid	COC1=C(C=CC(=C1)C(=O)O)O	35.47	Aldo-keto-reductase family 1 member C3	AKR1C3
D3	Vanillic acid	COC1=C(C=CC(=C1)C(=O)O)O	35.47	Lysine-specific demethylase 2A	KDM2A
D3	Vanillic acid	COC1=C(C=CC(=C1)C(=O)O)O	35.47	Matrix metalloproteinase 9	MMP9
D3	Vanillic acid	COC1=C(C=CC(=C1)C(=O)O)O	35.47	Matrix metalloproteinase 1	MMP1
D3	Vanillic acid	COC1=C(C=CC(=C1)C(=O)O)O	35.47	Matrix metalloproteinase 2	MMP2
D3	Vanillic acid	COC1=C(C=CC(=C1)C(=O)O)O	35.47	Matrix metalloproteinase 8	MMP8
D3	Vanillic acid	COC1=C(C=CC(=C1)C(=O)O)O	35.47	Squalene monooxygenase (by homology)	SQLE
D3	Vanillic acid	COC1=C(C=CC(=C1)C(=O)O)O	35.47	DNA polymerase alpha subunit	POLA1
D3	Vanillic acid	COC1=C(C=CC(=C1)C(=O)O)O	35.47	DNA polymerase beta	POLB
D3	Vanillic acid	COC1=C(C=CC(=C1)C(=O)O)O	35.47	Plasminogen activator inhibitor-1	SERPINE1
D3	Vanillic acid	COC1=C(C=CC(=C1)C(=O)O)O	35.47	Tubulin beta-1 chain	TUBB1
D4	Hederagenin	CC1(CCC2(CCC3(C(=CCC4C3(CCC5C4(CCC(C5(C)CO)O)C)C)C2C1)C)C(=O)O)C	36.91	CD81 antigen	CD81
D4	Hederagenin	CC1(CCC2(CCC3(C(=CCC4C3(CCC5C4(CCC(C5(C)CO)O)C)C)C2C1)C)C(=O)O)C	36.91	Protein-tyrosine phosphatase 1B	PTPN1
D4	Hederagenin	CC1(CCC2(CCC3(C(=CCC4C3(CCC5C4(CCC(C5(C)CO)O)C)C)C2C1)C)C(=O)O)C	36.91	DNA polymerase beta	POLB
D4	Hederagenin	CC1(CCC2(CCC3(C(=CCC4C3(CCC5C4(CCC(C5(C)CO)O)C)C)C2C1)C)C(=O)O)C	36.91	11-beta-hydroxysteroid dehydrogenase 1	HSD11B1
D4	Hederagenin	CC1(CCC2(CCC3(C(=CCC4C3(CCC5C4(CCC(C5(C)CO)O)C)C)C2C1)C)C(=O)O)C	36.91	Aldo-keto reductase family 1 member B10	AKR1B10
D4	Hederagenin	CC1(CCC2(CCC3(C(=CCC4C3(CCC5C4(CCC(C5(C)CO)O)C)C)C2C1)C)C(=O)O)C	36.91	Nuclear receptor ROR-gamma	RORC
D4	Hederagenin	CC1(CCC2(CCC3(C(=CCC4C3(CCC5C4(CCC(C5(C)CO)O)C)C)C2C1)C)C(=O)O)C	36.91	Receptor-type tyrosine-protein phosphatase F (LAR)	PTPRF
D4	Hederagenin	CC1(CCC2(CCC3(C(=CCC4C3(CCC5C4(CCC(C5(C)CO)O)C)C)C2C1)C)C(=O)O)C	36.91	T-cell protein-tyrosine phosphatase	PTPN2
D4	Hederagenin	CC1(CCC2(CCC3(C(=CCC4C3(CCC5C4(CCC(C5(C)CO)O)C)C)C2C1)C)C(=O)O)C	36.91	Low molecular weight phosphotyrosine protein phosphatase	ACP1
D4	Hederagenin	CC1(CCC2(CCC3(C(=CCC4C3(CCC5C4(CCC(C5(C)CO)O)C)C)C2C1)C)C(=O)O)C	36.91	Phospholipase A2 group 1B	PLA2G1B
D4	Hederagenin	CC1(CCC2(CCC3(C(=CCC4C3(CCC5C4(CCC(C5(C)CO)O)C)C)C2C1)C)C(=O)O)C	36.91	Dual specificity phosphatase Cdc25B	CDC25B
D4	Hederagenin	CC1(CCC2(CCC3(C(=CCC4C3(CCC5C4(CCC(C5(C)CO)O)C)C)C2C1)C)C(=O)O)C	36.91	Phosphodiesterase 4D	PDE4D
D4	Hederagenin	CC1(CCC2(CCC3(C(=CCC4C3(CCC5C4(CCC(C5(C)CO)O)C)C)C2C1)C)C(=O)O)C	36.91	Prostaglandin E synthase	PTGES
D4	Hederagenin	CC1(CCC2(CCC3(C(=CCC4C3(CCC5C4(CCC(C5(C)CO)O)C)C)C2C1)C)C(=O)O)C	36.91	Protein-tyrosine phosphatase 1C	PTPN6
D4	Hederagenin	CC1(CCC2(CCC3(C(=CCC4C3(CCC5C4(CCC(C5(C)CO)O)C)C)C2C1)C)C(=O)O)C	36.91	Nitric oxide synthase, inducible	NOS2
D4	Hederagenin	CC1(CCC2(CCC3(C(=CCC4C3(CCC5C4(CCC(C5(C)CO)O)C)C)C2C1)C)C(=O)O)C	36.91	Carboxylesterase 2	CES2
D4	Hederagenin	CC1(CCC2(CCC3(C(=CCC4C3(CCC5C4(CCC(C5(C)CO)O)C)C)C2C1)C)C(=O)O)C	36.91	Fatty acid-binding protein, liver	FABP1
D4	Hederagenin	CC1(CCC2(CCC3(C(=CCC4C3(CCC5C4(CCC(C5(C)CO)O)C)C)C2C1)C)C(=O)O)C	36.91	Telomerase reverse transcriptase	TERT
D4	Hederagenin	CC1(CCC2(CCC3(C(=CCC4C3(CCC5C4(CCC(C5(C)CO)O)C)C)C2C1)C)C(=O)O)C	36.91	Acyl-CoA desaturase	SCD
D4	Hederagenin	CC1(CCC2(CCC3(C(=CCC4C3(CCC5C4(CCC(C5(C)CO)O)C)C)C2C1)C)C(=O)O)C	36.91	Prolyl endopeptidase	PREP
D4	Hederagenin	CC1(CCC2(CCC3(C(=CCC4C3(CCC5C4(CCC(C5(C)CO)O)C)C)C2C1)C)C(=O)O)C	36.91	Peroxisome proliferator-activated receptor gamma	PPARG
D4	Hederagenin	CC1(CCC2(CCC3(C(=CCC4C3(CCC5C4(CCC(C5(C)CO)O)C)C)C2C1)C)C(=O)O)C	36.91	Leukotriene B4 receptor 1	LTB4R
D4	Hederagenin	CC1(CCC2(CCC3(C(=CCC4C3(CCC5C4(CCC(C5(C)CO)O)C)C)C2C1)C)C(=O)O)C	36.91	Dual specificity phosphatase Cdc25A	CDC25A
D4	Hederagenin	CC1(CCC2(CCC3(C(=CCC4C3(CCC5C4(CCC(C5(C)CO)O)C)C)C2C1)C)C(=O)O)C	36.91	Protein farnesyltransferase	FNTA
D4	Hederagenin	CC1(CCC2(CCC3(C(=CCC4C3(CCC5C4(CCC(C5(C)CO)O)C)C)C2C1)C)C(=O)O)C	36.91	Protein farnesyltransferase	FNTB
D4	Hederagenin	CC1(CCC2(CCC3(C(=CCC4C3(CCC5C4(CCC(C5(C)CO)O)C)C)C2C1)C)C(=O)O)C	36.91	Cytochrome P450 19A1	CYP19A1
D4	Hederagenin	CC1(CCC2(CCC3(C(=CCC4C3(CCC5C4(CCC(C5(C)CO)O)C)C)C2C1)C)C(=O)O)C	36.91	Arachidonate 5-lipoxygenase	ALOX5
D4	Hederagenin	CC1(CCC2(CCC3(C(=CCC4C3(CCC5C4(CCC(C5(C)CO)O)C)C)C2C1)C)C(=O)O)C	36.91	Cyclooxygenase-2	PTGS2
D4	Hederagenin	CC1(CCC2(CCC3(C(=CCC4C3(CCC5C4(CCC(C5(C)CO)O)C)C)C2C1)C)C(=O)O)C	36.91	Anandamide amidohydrolase	FAAH
D4	Hederagenin	CC1(CCC2(CCC3(C(=CCC4C3(CCC5C4(CCC(C5(C)CO)O)C)C)C2C1)C)C(=O)O)C	36.91	Peroxisome proliferator-activated receptor alpha	PPARA
D4	Hederagenin	CC1(CCC2(CCC3(C(=CCC4C3(CCC5C4(CCC(C5(C)CO)O)C)C)C2C1)C)C(=O)O)C	36.91	Peroxisome proliferator-activated receptor delta	PPARD
D4	Hederagenin	CC1(CCC2(CCC3(C(=CCC4C3(CCC5C4(CCC(C5(C)CO)O)C)C)C2C1)C)C(=O)O)C	36.91	Mineralocorticoid receptor	NR3C2
D4	Hederagenin	CC1(CCC2(CCC3(C(=CCC4C3(CCC5C4(CCC(C5(C)CO)O)C)C)C2C1)C)C(=O)O)C	36.91	Androgen Receptor	AR
D4	Hederagenin	CC1(CCC2(CCC3(C(=CCC4C3(CCC5C4(CCC(C5(C)CO)O)C)C)C2C1)C)C(=O)O)C	36.91	11-beta-hydroxysteroid dehydrogenase 2	HSD11B2
D4	Hederagenin	CC1(CCC2(CCC3(C(=CCC4C3(CCC5C4(CCC(C5(C)CO)O)C)C)C2C1)C)C(=O)O)C	36.91	Corticosteroid binding globulin	SERPINA6
D4	Hederagenin	CC1(CCC2(CCC3(C(=CCC4C3(CCC5C4(CCC(C5(C)CO)O)C)C)C2C1)C)C(=O)O)C	36.91	Testis-specific androgen-binding protein	SHBG
D4	Hederagenin	CC1(CCC2(CCC3(C(=CCC4C3(CCC5C4(CCC(C5(C)CO)O)C)C)C2C1)C)C(=O)O)C	36.91	Glucose-6-phosphate 1-dehydrogenase	G6PD
D4	Hederagenin	CC1(CCC2(CCC3(C(=CCC4C3(CCC5C4(CCC(C5(C)CO)O)C)C)C2C1)C)C(=O)O)C	36.91	Cytochrome P450 51 (by homology)	CYP51A1
D4	Hederagenin	CC1(CCC2(CCC3(C(=CCC4C3(CCC5C4(CCC(C5(C)CO)O)C)C)C2C1)C)C(=O)O)C	36.91	Fatty acid binding protein adipocyte	FABP4
D4	Hederagenin	CC1(CCC2(CCC3(C(=CCC4C3(CCC5C4(CCC(C5(C)CO)O)C)C)C2C1)C)C(=O)O)C	36.91	Fatty acid binding protein muscle	FABP3
D4	Hederagenin	CC1(CCC2(CCC3(C(=CCC4C3(CCC5C4(CCC(C5(C)CO)O)C)C)C2C1)C)C(=O)O)C	36.91	Fatty acid binding protein epidermal	FABP5
D4	Hederagenin	CC1(CCC2(CCC3(C(=CCC4C3(CCC5C4(CCC(C5(C)CO)O)C)C)C2C1)C)C(=O)O)C	36.91	Cyclooxygenase-1	PTGS1
D4	Hederagenin	CC1(CCC2(CCC3(C(=CCC4C3(CCC5C4(CCC(C5(C)CO)O)C)C)C2C1)C)C(=O)O)C	36.91	Estrogen receptor beta	ESR2
D4	Hederagenin	CC1(CCC2(CCC3(C(=CCC4C3(CCC5C4(CCC(C5(C)CO)O)C)C)C2C1)C)C(=O)O)C	36.91	Protein-tyrosine phosphatase 2C	PTPN11
D4	Hederagenin	CC1(CCC2(CCC3(C(=CCC4C3(CCC5C4(CCC(C5(C)CO)O)C)C)C2C1)C)C(=O)O)C	36.91	Niemann-Pick C1-like protein 1	NPC1L1
D4	Hederagenin	CC1(CCC2(CCC3(C(=CCC4C3(CCC5C4(CCC(C5(C)CO)O)C)C)C2C1)C)C(=O)O)C	36.91	Sigma opioid receptor	SIGMAR1
D4	Hederagenin	CC1(CCC2(CCC3(C(=CCC4C3(CCC5C4(CCC(C5(C)CO)O)C)C)C2C1)C)C(=O)O)C	36.91	Cytochrome P450 17A1	CYP17A1
D4	Hederagenin	CC1(CCC2(CCC3(C(=CCC4C3(CCC5C4(CCC(C5(C)CO)O)C)C)C2C1)C)C(=O)O)C	36.91	Glucocorticoid receptor	NR3C1
D4	Hederagenin	CC1(CCC2(CCC3(C(=CCC4C3(CCC5C4(CCC(C5(C)CO)O)C)C)C2C1)C)C(=O)O)C	36.91	HMG-CoA reductase	HMGCR
D4	Hederagenin	CC1(CCC2(CCC3(C(=CCC4C3(CCC5C4(CCC(C5(C)CO)O)C)C)C2C1)C)C(=O)O)C	36.91	Dopamine transporter	SLC6A3
D4	Hederagenin	CC1(CCC2(CCC3(C(=CCC4C3(CCC5C4(CCC(C5(C)CO)O)C)C)C2C1)C)C(=O)O)C	36.91	Adenosine A3 receptor	ADORA3
D4	Hederagenin	CC1(CCC2(CCC3(C(=CCC4C3(CCC5C4(CCC(C5(C)CO)O)C)C)C2C1)C)C(=O)O)C	36.91	Prostanoid EP2 receptor (by homology)	PTGER2
D4	Hederagenin	CC1(CCC2(CCC3(C(=CCC4C3(CCC5C4(CCC(C5(C)CO)O)C)C)C2C1)C)C(=O)O)C	36.91	Progesterone receptor	PGR
D4	Hederagenin	CC1(CCC2(CCC3(C(=CCC4C3(CCC5C4(CCC(C5(C)CO)O)C)C)C2C1)C)C(=O)O)C	36.91	Serotonin transporter	SLC6A4
D4	Hederagenin	CC1(CCC2(CCC3(C(=CCC4C3(CCC5C4(CCC(C5(C)CO)O)C)C)C2C1)C)C(=O)O)C	36.91	DNA topoisomerase I	TOP1
D4	Hederagenin	CC1(CCC2(CCC3(C(=CCC4C3(CCC5C4(CCC(C5(C)CO)O)C)C)C2C1)C)C(=O)O)C	36.91	Protein kinase C eta	PRKCH
D4	Hederagenin	CC1(CCC2(CCC3(C(=CCC4C3(CCC5C4(CCC(C5(C)CO)O)C)C)C2C1)C)C(=O)O)C	36.91	LXR-alpha	NR1H3
D4	Hederagenin	CC1(CCC2(CCC3(C(=CCC4C3(CCC5C4(CCC(C5(C)CO)O)C)C)C2C1)C)C(=O)O)C	36.91	Prostanoid EP4 receptor	PTGER4
D4	Hederagenin	CC1(CCC2(CCC3(C(=CCC4C3(CCC5C4(CCC(C5(C)CO)O)C)C)C2C1)C)C(=O)O)C	36.91	AMP deaminase 2	AMPD2
D4	Hederagenin	CC1(CCC2(CCC3(C(=CCC4C3(CCC5C4(CCC(C5(C)CO)O)C)C)C2C1)C)C(=O)O)C	36.91	Glutamate receptor ionotropic kainate 1	GRIK1
D4	Hederagenin	CC1(CCC2(CCC3(C(=CCC4C3(CCC5C4(CCC(C5(C)CO)O)C)C)C2C1)C)C(=O)O)C	36.91	Muscarinic acetylcholine receptor M2	CHRM2
D4	Hederagenin	CC1(CCC2(CCC3(C(=CCC4C3(CCC5C4(CCC(C5(C)CO)O)C)C)C2C1)C)C(=O)O)C	36.91	Norepinephrine transporter	SLC6A2
D4	Hederagenin	CC1(CCC2(CCC3(C(=CCC4C3(CCC5C4(CCC(C5(C)CO)O)C)C)C2C1)C)C(=O)O)C	36.91	Glutamate receptor ionotropic kainate 2	GRIK2
D4	Hederagenin	CC1(CCC2(CCC3(C(=CCC4C3(CCC5C4(CCC(C5(C)CO)O)C)C)C2C1)C)C(=O)O)C	36.91	G-protein coupled bile acid receptor 1	GPBAR1
D4	Hederagenin	CC1(CCC2(CCC3(C(=CCC4C3(CCC5C4(CCC(C5(C)CO)O)C)C)C2C1)C)C(=O)O)C	36.91	G protein-coupled receptor 44	PTGDR2
D4	Hederagenin	CC1(CCC2(CCC3(C(=CCC4C3(CCC5C4(CCC(C5(C)CO)O)C)C)C2C1)C)C(=O)O)C	36.91	Bile acid receptor FXR	NR1H4
D4	Hederagenin	CC1(CCC2(CCC3(C(=CCC4C3(CCC5C4(CCC(C5(C)CO)O)C)C)C2C1)C)C(=O)O)C	36.91	Prostanoid IP receptor	PTGIR
D4	Hederagenin	CC1(CCC2(CCC3(C(=CCC4C3(CCC5C4(CCC(C5(C)CO)O)C)C)C2C1)C)C(=O)O)C	36.91	Interleukin-6	IL6
D4	Hederagenin	CC1(CCC2(CCC3(C(=CCC4C3(CCC5C4(CCC(C5(C)CO)O)C)C)C2C1)C)C(=O)O)C	36.91	Glutamine synthetase	GLUL
D4	Hederagenin	CC1(CCC2(CCC3(C(=CCC4C3(CCC5C4(CCC(C5(C)CO)O)C)C)C2C1)C)C(=O)O)C	36.91	Type-1 angiotensin II receptor	AGTR1
D4	Hederagenin	CC1(CCC2(CCC3(C(=CCC4C3(CCC5C4(CCC(C5(C)CO)O)C)C)C2C1)C)C(=O)O)C	36.91	Nuclear receptor ROR-alpha	RORA
D4	Hederagenin	CC1(CCC2(CCC3(C(=CCC4C3(CCC5C4(CCC(C5(C)CO)O)C)C)C2C1)C)C(=O)O)C	36.91	5-lipoxygenase activating protein	ALOX5AP
D4	Hederagenin	CC1(CCC2(CCC3(C(=CCC4C3(CCC5C4(CCC(C5(C)CO)O)C)C)C2C1)C)C(=O)O)C	36.91	Butyrylcholinesterase	BCHE
D5	Rutin	CC1C(C(C(C(O1)OCC2C(C(C(C(O2)OC3=C(OC4=CC(=CC(=C4C3=O)O)O)C5=CC(=C(C=C5)O)O)O)O)O)O)O)O	26.2	Neuromedin-U receptor 2	NMUR2
D5	Rutin	CC1C(C(C(C(O1)OCC2C(C(C(C(O2)OC3=C(OC4=CC(=CC(=C4C3=O)O)O)C5=CC(=C(C=C5)O)O)O)O)O)O)O)O	26.2	Alpha-2a adrenergic receptor	ADRA2A
D5	Rutin	CC1C(C(C(C(O1)OCC2C(C(C(C(O2)OC3=C(OC4=CC(=CC(=C4C3=O)O)O)C5=CC(=C(C=C5)O)O)O)O)O)O)O)O	26.2	Adrenergic receptor alpha-2	ADRA2C
D5	Rutin	CC1C(C(C(C(O1)OCC2C(C(C(C(O2)OC3=C(OC4=CC(=CC(=C4C3=O)O)O)C5=CC(=C(C=C5)O)O)O)O)O)O)O)O	26.2	Acetylcholinesterase	ACHE
D5	Rutin	CC1C(C(C(C(O1)OCC2C(C(C(C(O2)OC3=C(OC4=CC(=CC(=C4C3=O)O)O)C5=CC(=C(C=C5)O)O)O)O)O)O)O)O	26.2	Aldose reductase	AKR1B1
D5	Rutin	CC1C(C(C(C(O1)OCC2C(C(C(C(O2)OC3=C(OC4=CC(=CC(=C4C3=O)O)O)C5=CC(=C(C=C5)O)O)O)O)O)O)O)O	26.2	Carbonic anhydrase VII	CA7
D5	Rutin	CC1C(C(C(C(O1)OCC2C(C(C(C(O2)OC3=C(OC4=CC(=CC(=C4C3=O)O)O)C5=CC(=C(C=C5)O)O)O)O)O)O)O)O	26.2	Carbonic anhydrase XII	CA12
D5	Rutin	CC1C(C(C(C(O1)OCC2C(C(C(C(O2)OC3=C(OC4=CC(=CC(=C4C3=O)O)O)C5=CC(=C(C=C5)O)O)O)O)O)O)O)O	26.2	Carbonic anhydrase IV	CA4
D5	Rutin	CC1C(C(C(C(O1)OCC2C(C(C(C(O2)OC3=C(OC4=CC(=CC(=C4C3=O)O)O)C5=CC(=C(C=C5)O)O)O)O)O)O)O)O	26.2	NADPH oxidase 4	NOX4
D5	Rutin	CC1C(C(C(C(O1)OCC2C(C(C(C(O2)OC3=C(OC4=CC(=CC(=C4C3=O)O)O)C5=CC(=C(C=C5)O)O)O)O)O)O)O)O	26.2	Carbonic anhydrase II	CA2
D5	Rutin	CC1C(C(C(C(O1)OCC2C(C(C(C(O2)OC3=C(OC4=CC(=CC(=C4C3=O)O)O)C5=CC(=C(C=C5)O)O)O)O)O)O)O)O	26.2	Quinone reductase 2	NQO2
D5	Rutin	CC1C(C(C(C(O1)OCC2C(C(C(C(O2)OC3=C(OC4=CC(=CC(=C4C3=O)O)O)C5=CC(=C(C=C5)O)O)O)O)O)O)O)O	26.2	Ribosomal protein S6 kinase alpha 3	RPS6KA3
D5	Rutin	CC1C(C(C(C(O1)OCC2C(C(C(C(O2)OC3=C(OC4=CC(=CC(=C4C3=O)O)O)C5=CC(=C(C=C5)O)O)O)O)O)O)O)O	26.2	Xanthine dehydrogenase	XDH
D5	Rutin	CC1C(C(C(C(O1)OCC2C(C(C(C(O2)OC3=C(OC4=CC(=CC(=C4C3=O)O)O)C5=CC(=C(C=C5)O)O)O)O)O)O)O)O	26.2	Lymphocyte differentiation antigen CD38	CD38
D5	Rutin	CC1C(C(C(C(O1)OCC2C(C(C(C(O2)OC3=C(OC4=CC(=CC(=C4C3=O)O)O)C5=CC(=C(C=C5)O)O)O)O)O)O)O)O	26.2	Cyclooxygenase-2	PTGS2
D5	Rutin	CC1C(C(C(C(O1)OCC2C(C(C(C(O2)OC3=C(OC4=CC(=CC(=C4C3=O)O)O)C5=CC(=C(C=C5)O)O)O)O)O)O)O)O	26.2	Phosphodiesterase 5A	PDE5A
D5	Rutin	CC1C(C(C(C(O1)OCC2C(C(C(C(O2)OC3=C(OC4=CC(=CC(=C4C3=O)O)O)C5=CC(=C(C=C5)O)O)O)O)O)O)O)O	26.2	TNF-alpha	TNF
D5	Rutin	CC1C(C(C(C(O1)OCC2C(C(C(C(O2)OC3=C(OC4=CC(=CC(=C4C3=O)O)O)C5=CC(=C(C=C5)O)O)O)O)O)O)O)O	26.2	Interleukin-2	IL2
D5	Rutin	CC1C(C(C(C(O1)OCC2C(C(C(C(O2)OC3=C(OC4=CC(=CC(=C4C3=O)O)O)C5=CC(=C(C=C5)O)O)O)O)O)O)O)O	26.2	Adenosine A1 receptor (by homology)	ADORA1
D5	Rutin	CC1C(C(C(C(O1)OCC2C(C(C(C(O2)OC3=C(OC4=CC(=CC(=C4C3=O)O)O)C5=CC(=C(C=C5)O)O)O)O)O)O)O)O	26.2	Arachidonate 5-lipoxygenase	ALOX5
D5	Rutin	CC1C(C(C(C(O1)OCC2C(C(C(C(O2)OC3=C(OC4=CC(=CC(=C4C3=O)O)O)C5=CC(=C(C=C5)O)O)O)O)O)O)O)O	26.2	Telomerase reverse transcriptase	TERT
D6	3,4,5-trihydroxybenzoic acid	C1=C(C=C(C(=C1O)O)O)C(=O)O	31.69	Carbonic anhydrase II	CA2
D6	3,4,5-trihydroxybenzoic acid	C1=C(C=C(C(=C1O)O)O)C(=O)O	31.69	Carbonic anhydrase VII	CA7
D6	3,4,5-trihydroxybenzoic acid	C1=C(C=C(C(=C1O)O)O)C(=O)O	31.69	Carbonic anhydrase I	CA1
D6	3,4,5-trihydroxybenzoic acid	C1=C(C=C(C(=C1O)O)O)C(=O)O	31.69	Carbonic anhydrase III	CA3
D6	3,4,5-trihydroxybenzoic acid	C1=C(C=C(C(=C1O)O)O)C(=O)O	31.69	Carbonic anhydrase VI	CA6
D6	3,4,5-trihydroxybenzoic acid	C1=C(C=C(C(=C1O)O)O)C(=O)O	31.69	Carbonic anhydrase XII	CA12
D6	3,4,5-trihydroxybenzoic acid	C1=C(C=C(C(=C1O)O)O)C(=O)O	31.69	Carbonic anhydrase XIV	CA14
D6	3,4,5-trihydroxybenzoic acid	C1=C(C=C(C(=C1O)O)O)C(=O)O	31.69	Carbonic anhydrase IX	CA9
D6	3,4,5-trihydroxybenzoic acid	C1=C(C=C(C(=C1O)O)O)C(=O)O	31.69	Alpha-(1,3)-fucosyltransferase 7	FUT7
D6	3,4,5-trihydroxybenzoic acid	C1=C(C=C(C(=C1O)O)O)C(=O)O	31.69	Carbonic anhydrase IV	CA4
D6	3,4,5-trihydroxybenzoic acid	C1=C(C=C(C(=C1O)O)O)C(=O)O	31.69	Carbonic anhydrase VB	CA5B
D6	3,4,5-trihydroxybenzoic acid	C1=C(C=C(C(=C1O)O)O)C(=O)O	31.69	Carbonic anhydrase VA	CA5A
D6	3,4,5-trihydroxybenzoic acid	C1=C(C=C(C(=C1O)O)O)C(=O)O	31.69	Carbonic anhydrase XIII (by homology)	CA13
D6	3,4,5-trihydroxybenzoic acid	C1=C(C=C(C(=C1O)O)O)C(=O)O	31.69	Squalene monooxygenase (by homology)	SQLE
D6	3,4,5-trihydroxybenzoic acid	C1=C(C=C(C(=C1O)O)O)C(=O)O	31.69	L-lactate dehydrogenase A chain	LDHA
D6	3,4,5-trihydroxybenzoic acid	C1=C(C=C(C(=C1O)O)O)C(=O)O	31.69	L-lactate dehydrogenase B chain	LDHB
D6	3,4,5-trihydroxybenzoic acid	C1=C(C=C(C(=C1O)O)O)C(=O)O	31.69	Transthyretin	TTR
D6	3,4,5-trihydroxybenzoic acid	C1=C(C=C(C(=C1O)O)O)C(=O)O	31.69	Insulin-like growth factor I receptor	IGF1R
D6	3,4,5-trihydroxybenzoic acid	C1=C(C=C(C(=C1O)O)O)C(=O)O	31.69	ALK tyrosine kinase receptor	ALK
D6	3,4,5-trihydroxybenzoic acid	C1=C(C=C(C(=C1O)O)O)C(=O)O	31.69	Plasminogen activator inhibitor-1	SERPINE1
D6	3,4,5-trihydroxybenzoic acid	C1=C(C=C(C(=C1O)O)O)C(=O)O	31.69	Estrogen receptor beta	ESR2
D6	3,4,5-trihydroxybenzoic acid	C1=C(C=C(C(=C1O)O)O)C(=O)O	31.69	Apoptosis regulator Bcl-X	BCL2L1
D6	3,4,5-trihydroxybenzoic acid	C1=C(C=C(C(=C1O)O)O)C(=O)O	31.69	G-protein coupled receptor 35	GPR35
D6	3,4,5-trihydroxybenzoic acid	C1=C(C=C(C(=C1O)O)O)C(=O)O	31.69	Catechol O-methyltransferase (by homology)	COMT
D6	3,4,5-trihydroxybenzoic acid	C1=C(C=C(C(=C1O)O)O)C(=O)O	31.69	Thiopurine S-methyltransferase	TPMT
D7	Vanillin	COC1=C(C=CC(=C1)C=O)O	52	Serine/threonine-protein kinase/endoribonuclease IRE1	ERN1
D7	Vanillin	COC1=C(C=CC(=C1)C=O)O	52	Carbonic anhydrase II	CA2
D7	Vanillin	COC1=C(C=CC(=C1)C=O)O	52	Carbonic anhydrase VII	CA7
D7	Vanillin	COC1=C(C=CC(=C1)C=O)O	52	Carbonic anhydrase I	CA1
D7	Vanillin	COC1=C(C=CC(=C1)C=O)O	52	Carbonic anhydrase XII	CA12
D7	Vanillin	COC1=C(C=CC(=C1)C=O)O	52	Carbonic anhydrase XIV	CA14
D7	Vanillin	COC1=C(C=CC(=C1)C=O)O	52	Carbonic anhydrase IX	CA9
D7	Vanillin	COC1=C(C=CC(=C1)C=O)O	52	Carbonic anhydrase IV	CA4
D7	Vanillin	COC1=C(C=CC(=C1)C=O)O	52	Carbonic anhydrase III	CA3
D7	Vanillin	COC1=C(C=CC(=C1)C=O)O	52	Carbonic anhydrase VI	CA6
D7	Vanillin	COC1=C(C=CC(=C1)C=O)O	52	Carbonic anhydrase VA	CA5A
D7	Vanillin	COC1=C(C=CC(=C1)C=O)O	52	Dual specificity phosphatase Cdc25B	CDC25B
D7	Vanillin	COC1=C(C=CC(=C1)C=O)O	52	Leukocyte common antigen	PTPRC
D7	Vanillin	COC1=C(C=CC(=C1)C=O)O	52	Histone acetyltransferase p300	EP300
D7	Vanillin	COC1=C(C=CC(=C1)C=O)O	52	Transthyretin	TTR
D7	Vanillin	COC1=C(C=CC(=C1)C=O)O	52	Arylamine N-acetyltransferase 1	NAT1
D7	Vanillin	COC1=C(C=CC(=C1)C=O)O	52	Alkaline phosphatase placental-like	ALPG
D7	Vanillin	COC1=C(C=CC(=C1)C=O)O	52	Phospholipase A-2-activating protein	PLAA
D7	Vanillin	COC1=C(C=CC(=C1)C=O)O	52	Aldo-keto-reductase family 1 member C3	AKR1C3
D8	Stigmast-4-en-3-one	CCC(CCC(C)C1CCC2C1(CCC3C2CCC4=CC(=O)CCC34C)C)C(C)C	36.08	Steroid 5-alpha-reductase 1	SRD5A1
D8	Stigmast-4-en-3-one	CCC(CCC(C)C1CCC2C1(CCC3C2CCC4=CC(=O)CCC34C)C)C(C)C	36.08	Steroid 5-alpha-reductase 2	SRD5A2
D8	Stigmast-4-en-3-one	CCC(CCC(C)C1CCC2C1(CCC3C2CCC4=CC(=O)CCC34C)C)C(C)C	36.08	Cytochrome P450 19A1	CYP19A1
D8	Stigmast-4-en-3-one	CCC(CCC(C)C1CCC2C1(CCC3C2CCC4=CC(=O)CCC34C)C)C(C)C	36.08	Testis-specific androgen-binding protein	SHBG
D8	Stigmast-4-en-3-one	CCC(CCC(C)C1CCC2C1(CCC3C2CCC4=CC(=O)CCC34C)C)C(C)C	36.08	Fatty acid-binding protein, liver (by homology)	FABP1
D8	Stigmast-4-en-3-one	CCC(CCC(C)C1CCC2C1(CCC3C2CCC4=CC(=O)CCC34C)C)C(C)C	36.08	Glucocorticoid receptor	NR3C1
D8	Stigmast-4-en-3-one	CCC(CCC(C)C1CCC2C1(CCC3C2CCC4=CC(=O)CCC34C)C)C(C)C	36.08	Cytochrome P450 17A1	CYP17A1
D8	Stigmast-4-en-3-one	CCC(CCC(C)C1CCC2C1(CCC3C2CCC4=CC(=O)CCC34C)C)C(C)C	36.08	Androgen Receptor	AR
D8	Stigmast-4-en-3-one	CCC(CCC(C)C1CCC2C1(CCC3C2CCC4=CC(=O)CCC34C)C)C(C)C	36.08	Progesterone receptor	PGR
D8	Stigmast-4-en-3-one	CCC(CCC(C)C1CCC2C1(CCC3C2CCC4=CC(=O)CCC34C)C)C(C)C	36.08	Estradiol 17-beta-dehydrogenase 3	HSD17B3
D8	Stigmast-4-en-3-one	CCC(CCC(C)C1CCC2C1(CCC3C2CCC4=CC(=O)CCC34C)C)C(C)C	36.08	Nuclear receptor subfamily 1 group I member 3 (by homology)	NR1I3
D8	Stigmast-4-en-3-one	CCC(CCC(C)C1CCC2C1(CCC3C2CCC4=CC(=O)CCC34C)C)C(C)C	36.08	Pregnane X receptor	NR1I2
D8	Stigmast-4-en-3-one	CCC(CCC(C)C1CCC2C1(CCC3C2CCC4=CC(=O)CCC34C)C)C(C)C	36.08	Corticosteroid binding globulin	SERPINA6
D8	Stigmast-4-en-3-one	CCC(CCC(C)C1CCC2C1(CCC3C2CCC4=CC(=O)CCC34C)C)C(C)C	36.08	Mineralocorticoid receptor	NR3C2
D8	Stigmast-4-en-3-one	CCC(CCC(C)C1CCC2C1(CCC3C2CCC4=CC(=O)CCC34C)C)C(C)C	36.08	Sigma opioid receptor	SIGMAR1
D8	Stigmast-4-en-3-one	CCC(CCC(C)C1CCC2C1(CCC3C2CCC4=CC(=O)CCC34C)C)C(C)C	36.08	Niemann-Pick C1-like protein 1	NPC1L1
D8	Stigmast-4-en-3-one	CCC(CCC(C)C1CCC2C1(CCC3C2CCC4=CC(=O)CCC34C)C)C(C)C	36.08	Cathepsin D	CTSD
D8	Stigmast-4-en-3-one	CCC(CCC(C)C1CCC2C1(CCC3C2CCC4=CC(=O)CCC34C)C)C(C)C	36.08	Dopamine transporter	SLC6A3
D8	Stigmast-4-en-3-one	CCC(CCC(C)C1CCC2C1(CCC3C2CCC4=CC(=O)CCC34C)C)C(C)C	36.08	MAP kinase ERK1	MAPK3
D8	Stigmast-4-en-3-one	CCC(CCC(C)C1CCC2C1(CCC3C2CCC4=CC(=O)CCC34C)C)C(C)C	36.08	Dual specificity phosphatase Cdc25A	CDC25A
D8	Stigmast-4-en-3-one	CCC(CCC(C)C1CCC2C1(CCC3C2CCC4=CC(=O)CCC34C)C)C(C)C	36.08	Transient receptor potential cation channel subfamily A member 1	TRPA1
D8	Stigmast-4-en-3-one	CCC(CCC(C)C1CCC2C1(CCC3C2CCC4=CC(=O)CCC34C)C)C(C)C	36.08	C-C chemokine receptor type 5	CCR5
D8	Stigmast-4-en-3-one	CCC(CCC(C)C1CCC2C1(CCC3C2CCC4=CC(=O)CCC34C)C)C(C)C	36.08	Cyclooxygenase-1	PTGS1
D8	Stigmast-4-en-3-one	CCC(CCC(C)C1CCC2C1(CCC3C2CCC4=CC(=O)CCC34C)C)C(C)C	36.08	Protein-tyrosine phosphatase 2C	PTPN11
D8	Stigmast-4-en-3-one	CCC(CCC(C)C1CCC2C1(CCC3C2CCC4=CC(=O)CCC34C)C)C(C)C	36.08	Aldo-keto reductase family 1 member B10	AKR1B10
D8	Stigmast-4-en-3-one	CCC(CCC(C)C1CCC2C1(CCC3C2CCC4=CC(=O)CCC34C)C)C(C)C	36.08	11-beta-hydroxysteroid dehydrogenase 1	HSD11B1
D8	Stigmast-4-en-3-one	CCC(CCC(C)C1CCC2C1(CCC3C2CCC4=CC(=O)CCC34C)C)C(C)C	36.08	Prostaglandin E synthase	PTGES
D8	Stigmast-4-en-3-one	CCC(CCC(C)C1CCC2C1(CCC3C2CCC4=CC(=O)CCC34C)C)C(C)C	36.08	Anandamide amidohydrolase	FAAH
D8	Stigmast-4-en-3-one	CCC(CCC(C)C1CCC2C1(CCC3C2CCC4=CC(=O)CCC34C)C)C(C)C	36.08	T-cell protein-tyrosine phosphatase	PTPN2
D8	Stigmast-4-en-3-one	CCC(CCC(C)C1CCC2C1(CCC3C2CCC4=CC(=O)CCC34C)C)C(C)C	36.08	Nitric oxide synthase, inducible (by homology)	NOS2
D8	Stigmast-4-en-3-one	CCC(CCC(C)C1CCC2C1(CCC3C2CCC4=CC(=O)CCC34C)C)C(C)C	36.08	Adenosine A3 receptor	ADORA3
D8	Stigmast-4-en-3-one	CCC(CCC(C)C1CCC2C1(CCC3C2CCC4=CC(=O)CCC34C)C)C(C)C	36.08	Protein-tyrosine phosphatase 1B	PTPN1
D8	Stigmast-4-en-3-one	CCC(CCC(C)C1CCC2C1(CCC3C2CCC4=CC(=O)CCC34C)C)C(C)C	36.08	Estrogen receptor alpha	ESR1
D8	Stigmast-4-en-3-one	CCC(CCC(C)C1CCC2C1(CCC3C2CCC4=CC(=O)CCC34C)C)C(C)C	36.08	Estrogen receptor beta	ESR2
D8	Stigmast-4-en-3-one	CCC(CCC(C)C1CCC2C1(CCC3C2CCC4=CC(=O)CCC34C)C)C(C)C	36.08	11-beta-hydroxysteroid dehydrogenase 2	HSD11B2
D8	Stigmast-4-en-3-one	CCC(CCC(C)C1CCC2C1(CCC3C2CCC4=CC(=O)CCC34C)C)C(C)C	36.08	Vanilloid receptor	TRPV1
D8	Stigmast-4-en-3-one	CCC(CCC(C)C1CCC2C1(CCC3C2CCC4=CC(=O)CCC34C)C)C(C)C	36.08	Protein farnesyltransferase	FNTA
D8	Stigmast-4-en-3-one	CCC(CCC(C)C1CCC2C1(CCC3C2CCC4=CC(=O)CCC34C)C)C(C)C	36.08	Protein farnesyltransferase	FNTB
D8	Stigmast-4-en-3-one	CCC(CCC(C)C1CCC2C1(CCC3C2CCC4=CC(=O)CCC34C)C)C(C)C	36.08	Protein kinase C eta	PRKCH
D8	Stigmast-4-en-3-one	CCC(CCC(C)C1CCC2C1(CCC3C2CCC4=CC(=O)CCC34C)C)C(C)C	36.08	Acyl coenzyme A:cholesterol acyltransferase	CES1
D8	Stigmast-4-en-3-one	CCC(CCC(C)C1CCC2C1(CCC3C2CCC4=CC(=O)CCC34C)C)C(C)C	36.08	Arachidonate 5-lipoxygenase	ALOX5
D8	Stigmast-4-en-3-one	CCC(CCC(C)C1CCC2C1(CCC3C2CCC4=CC(=O)CCC34C)C)C(C)C	36.08	Butyrylcholinesterase	BCHE
D8	Stigmast-4-en-3-one	CCC(CCC(C)C1CCC2C1(CCC3C2CCC4=CC(=O)CCC34C)C)C(C)C	36.08	Nuclear receptor ROR-alpha	RORA
D8	Stigmast-4-en-3-one	CCC(CCC(C)C1CCC2C1(CCC3C2CCC4=CC(=O)CCC34C)C)C(C)C	36.08	Beta-secretase 1	BACE1
D8	Stigmast-4-en-3-one	CCC(CCC(C)C1CCC2C1(CCC3C2CCC4=CC(=O)CCC34C)C)C(C)C	36.08	Protein-tyrosine phosphatase 1C	PTPN6
D8	Stigmast-4-en-3-one	CCC(CCC(C)C1CCC2C1(CCC3C2CCC4=CC(=O)CCC34C)C)C(C)C	36.08	Indoleamine 2,3-dioxygenase	IDO1
D9	Loganin	CC1C(CC2C1C(OC=C2C(=O)OC)OC3C(C(C(C(O3)CO)O)O)O)O	25.9	Adenosine A1 receptor (by homology)	ADORA1
D9	Loganin	CC1C(CC2C1C(OC=C2C(=O)OC)OC3C(C(C(C(O3)CO)O)O)O)O	25.9	Tyrosinase	TYR
D9	Loganin	CC1C(CC2C1C(OC=C2C(=O)OC)OC3C(C(C(C(O3)CO)O)O)O)O	25.9	Adenosine A3 receptor	ADORA3
D9	Loganin	CC1C(CC2C1C(OC=C2C(=O)OC)OC3C(C(C(C(O3)CO)O)O)O)O	25.9	Adenosine A2a receptor (by homology)	ADORA2A
D9	Loganin	CC1C(CC2C1C(OC=C2C(=O)OC)OC3C(C(C(C(O3)CO)O)O)O)O	25.9	Sodium/glucose cotransporter 2	SLC5A2
D9	Loganin	CC1C(CC2C1C(OC=C2C(=O)OC)OC3C(C(C(C(O3)CO)O)O)O)O	25.9	Adenosine deaminase	ADA
D9	Loganin	CC1C(CC2C1C(OC=C2C(=O)OC)OC3C(C(C(C(O3)CO)O)O)O)O	25.9	Carbonic anhydrase II	CA2
D9	Loganin	CC1C(CC2C1C(OC=C2C(=O)OC)OC3C(C(C(C(O3)CO)O)O)O)O	25.9	Carbonic anhydrase I	CA1
D9	Loganin	CC1C(CC2C1C(OC=C2C(=O)OC)OC3C(C(C(C(O3)CO)O)O)O)O	25.9	Carbonic anhydrase XII	CA12
D9	Loganin	CC1C(CC2C1C(OC=C2C(=O)OC)OC3C(C(C(C(O3)CO)O)O)O)O	25.9	Carbonic anhydrase XIV	CA14
D9	Loganin	CC1C(CC2C1C(OC=C2C(=O)OC)OC3C(C(C(C(O3)CO)O)O)O)O	25.9	Carbonic anhydrase IX	CA9
D9	Loganin	CC1C(CC2C1C(OC=C2C(=O)OC)OC3C(C(C(C(O3)CO)O)O)O)O	25.9	Transforming protein p21/H-Ras-1	HRAS
D9	Loganin	CC1C(CC2C1C(OC=C2C(=O)OC)OC3C(C(C(C(O3)CO)O)O)O)O	25.9	Galectin-3	LGALS3
D9	Loganin	CC1C(CC2C1C(OC=C2C(=O)OC)OC3C(C(C(C(O3)CO)O)O)O)O	25.9	Galectin-9	LGALS9
D9	Loganin	CC1C(CC2C1C(OC=C2C(=O)OC)OC3C(C(C(C(O3)CO)O)O)O)O	25.9	Adenosine kinase	ADK
D9	Loganin	CC1C(CC2C1C(OC=C2C(=O)OC)OC3C(C(C(C(O3)CO)O)O)O)O	25.9	Carbonic anhydrase VII	CA7
D9	Loganin	CC1C(CC2C1C(OC=C2C(=O)OC)OC3C(C(C(C(O3)CO)O)O)O)O	25.9	Carbonic anhydrase XIII	CA13
D9	Loganin	CC1C(CC2C1C(OC=C2C(=O)OC)OC3C(C(C(C(O3)CO)O)O)O)O	25.9	Cyclin-dependent kinase 2/cyclin A	CDK2
D9	Loganin	CC1C(CC2C1C(OC=C2C(=O)OC)OC3C(C(C(C(O3)CO)O)O)O)O	25.9	Cyclin-dependent kinase 2/cyclin A	CCNA1
D9	Loganin	CC1C(CC2C1C(OC=C2C(=O)OC)OC3C(C(C(C(O3)CO)O)O)O)O	25.9	Cyclin-dependent kinase 2/cyclin A	CCNA2
D9	Loganin	CC1C(CC2C1C(OC=C2C(=O)OC)OC3C(C(C(C(O3)CO)O)O)O)O	25.9	Hexokinase type II	HK2
D9	Loganin	CC1C(CC2C1C(OC=C2C(=O)OC)OC3C(C(C(C(O3)CO)O)O)O)O	25.9	Hexokinase type I	HK1
D9	Loganin	CC1C(CC2C1C(OC=C2C(=O)OC)OC3C(C(C(C(O3)CO)O)O)O)O	25.9	Carbonic anhydrase IV	CA4
D9	Loganin	CC1C(CC2C1C(OC=C2C(=O)OC)OC3C(C(C(C(O3)CO)O)O)O)O	25.9	Carbonic anhydrase VA	CA5A
D9	Loganin	CC1C(CC2C1C(OC=C2C(=O)OC)OC3C(C(C(C(O3)CO)O)O)O)O	25.9	Equilibrative nucleoside transporter 1	SLC29A1
D9	Loganin	CC1C(CC2C1C(OC=C2C(=O)OC)OC3C(C(C(C(O3)CO)O)O)O)O	25.9	Epoxide hydratase	EPHX2
D9	Loganin	CC1C(CC2C1C(OC=C2C(=O)OC)OC3C(C(C(C(O3)CO)O)O)O)O	25.9	Sodium/glucose cotransporter 1	SLC5A1
D9	Loganin	CC1C(CC2C1C(OC=C2C(=O)OC)OC3C(C(C(C(O3)CO)O)O)O)O	25.9	Insulin-like growth factor binding protein 3	IGFBP3
D9	Loganin	CC1C(CC2C1C(OC=C2C(=O)OC)OC3C(C(C(C(O3)CO)O)O)O)O	25.9	Bifunctional protein NCOAT	OGA
D9	Loganin	CC1C(CC2C1C(OC=C2C(=O)OC)OC3C(C(C(C(O3)CO)O)O)O)O	25.9	Carbonic anhydrase VI	CA6
D9	Loganin	CC1C(CC2C1C(OC=C2C(=O)OC)OC3C(C(C(C(O3)CO)O)O)O)O	25.9	Glyceraldehyde-3-phosphate dehydrogenase liver	GAPDH
D9	Loganin	CC1C(CC2C1C(OC=C2C(=O)OC)OC3C(C(C(C(O3)CO)O)O)O)O	25.9	Neprilysin	MME
D9	Loganin	CC1C(CC2C1C(OC=C2C(=O)OC)OC3C(C(C(C(O3)CO)O)O)O)O	25.9	Thymidine phosphorylase	TYMP
D9	Loganin	CC1C(CC2C1C(OC=C2C(=O)OC)OC3C(C(C(C(O3)CO)O)O)O)O	25.9	Beta-glucocerebrosidase	GBA
D9	Loganin	CC1C(CC2C1C(OC=C2C(=O)OC)OC3C(C(C(C(O3)CO)O)O)O)O	25.9	Maltase-glucoamylase	MGAM
D9	Loganin	CC1C(CC2C1C(OC=C2C(=O)OC)OC3C(C(C(C(O3)CO)O)O)O)O	25.9	Cyclooxygenase-2	PTGS2
D9	Loganin	CC1C(CC2C1C(OC=C2C(=O)OC)OC3C(C(C(C(O3)CO)O)O)O)O	25.9	Matrix metalloproteinase 13	MMP13
D9	Loganin	CC1C(CC2C1C(OC=C2C(=O)OC)OC3C(C(C(C(O3)CO)O)O)O)O	25.9	Matrix metalloproteinase 1	MMP1
D9	Loganin	CC1C(CC2C1C(OC=C2C(=O)OC)OC3C(C(C(C(O3)CO)O)O)O)O	25.9	Matrix metalloproteinase 7	MMP7
D9	Loganin	CC1C(CC2C1C(OC=C2C(=O)OC)OC3C(C(C(C(O3)CO)O)O)O)O	25.9	Matrix metalloproteinase 12	MMP12
D9	Loganin	CC1C(CC2C1C(OC=C2C(=O)OC)OC3C(C(C(C(O3)CO)O)O)O)O	25.9	Matrix metalloproteinase 8	MMP8
D9	Loganin	CC1C(CC2C1C(OC=C2C(=O)OC)OC3C(C(C(C(O3)CO)O)O)O)O	25.9	Adenosine A2b receptor	ADORA2B
D9	Loganin	CC1C(CC2C1C(OC=C2C(=O)OC)OC3C(C(C(C(O3)CO)O)O)O)O	25.9	Heat shock protein HSP 90-alpha	HSP90AA1
D9	Loganin	CC1C(CC2C1C(OC=C2C(=O)OC)OC3C(C(C(C(O3)CO)O)O)O)O	25.9	Purine nucleoside phosphorylase	PNP
D9	Loganin	CC1C(CC2C1C(OC=C2C(=O)OC)OC3C(C(C(C(O3)CO)O)O)O)O	25.9	Aldo-keto-reductase family 1 member C3	AKR1C3
D9	Loganin	CC1C(CC2C1C(OC=C2C(=O)OC)OC3C(C(C(C(O3)CO)O)O)O)O	25.9	Heat shock cognate 71 kDa protein	HSPA8
D9	Loganin	CC1C(CC2C1C(OC=C2C(=O)OC)OC3C(C(C(C(O3)CO)O)O)O)O	25.9	Low affinity sodium-glucose cotransporter	SLC5A4
D9	Loganin	CC1C(CC2C1C(OC=C2C(=O)OC)OC3C(C(C(C(O3)CO)O)O)O)O	25.9	Rhodopsin kinase	GRK1
D9	Loganin	CC1C(CC2C1C(OC=C2C(=O)OC)OC3C(C(C(C(O3)CO)O)O)O)O	25.9	Myelin-associated glycoprotein	MAG
D9	Loganin	CC1C(CC2C1C(OC=C2C(=O)OC)OC3C(C(C(C(O3)CO)O)O)O)O	25.9	Glutamate carboxypeptidase II	FOLH1
D9	Loganin	CC1C(CC2C1C(OC=C2C(=O)OC)OC3C(C(C(C(O3)CO)O)O)O)O	25.9	Lysosomal alpha-glucosidase	GAA
D9	Loganin	CC1C(CC2C1C(OC=C2C(=O)OC)OC3C(C(C(C(O3)CO)O)O)O)O	25.9	Endothelin receptor ET-A	EDNRA
D9	Loganin	CC1C(CC2C1C(OC=C2C(=O)OC)OC3C(C(C(C(O3)CO)O)O)O)O	25.9	Tyrosine-protein kinase ABL	ABL1
D9	Loganin	CC1C(CC2C1C(OC=C2C(=O)OC)OC3C(C(C(C(O3)CO)O)O)O)O	25.9	Ephrin type-A receptor 2	EPHA2
D9	Loganin	CC1C(CC2C1C(OC=C2C(=O)OC)OC3C(C(C(C(O3)CO)O)O)O)O	25.9	Tyrosine-protein kinase LCK	LCK
D9	Loganin	CC1C(CC2C1C(OC=C2C(=O)OC)OC3C(C(C(C(O3)CO)O)O)O)O	25.9	Tyrosine-protein kinase SRC	SRC
D9	Loganin	CC1C(CC2C1C(OC=C2C(=O)OC)OC3C(C(C(C(O3)CO)O)O)O)O	25.9	Mitogen-activated protein kinase kinase kinase 9	MAP3K9
D9	Loganin	CC1C(CC2C1C(OC=C2C(=O)OC)OC3C(C(C(C(O3)CO)O)O)O)O	25.9	Fibroblast growth factor receptor 1	FGFR1
D9	Loganin	CC1C(CC2C1C(OC=C2C(=O)OC)OC3C(C(C(C(O3)CO)O)O)O)O	25.9	Cytidine deaminase	CDA
D9	Loganin	CC1C(CC2C1C(OC=C2C(=O)OC)OC3C(C(C(C(O3)CO)O)O)O)O	25.9	Serine/threonine-protein kinase Aurora-A	AURKA
D9	Loganin	CC1C(CC2C1C(OC=C2C(=O)OC)OC3C(C(C(C(O3)CO)O)O)O)O	25.9	Tyrosine-protein kinase BTK	BTK
D9	Loganin	CC1C(CC2C1C(OC=C2C(=O)OC)OC3C(C(C(C(O3)CO)O)O)O)O	25.9	Lysine-specific demethylase 4C	KDM4C
D9	Loganin	CC1C(CC2C1C(OC=C2C(=O)OC)OC3C(C(C(C(O3)CO)O)O)O)O	25.9	Serine/threonine-protein kinase/endoribonuclease IRE1	ERN1
D9	Loganin	CC1C(CC2C1C(OC=C2C(=O)OC)OC3C(C(C(C(O3)CO)O)O)O)O	25.9	D-amino-acid oxidase	DAO
D9	Loganin	CC1C(CC2C1C(OC=C2C(=O)OC)OC3C(C(C(C(O3)CO)O)O)O)O	25.9	Epidermal growth factor receptor erbB1	EGFR
D9	Loganin	CC1C(CC2C1C(OC=C2C(=O)OC)OC3C(C(C(C(O3)CO)O)O)O)O	25.9	AICAR transformylase	ATIC
D9	Loganin	CC1C(CC2C1C(OC=C2C(=O)OC)OC3C(C(C(C(O3)CO)O)O)O)O	25.9	Arachidonate 12-lipoxygenase	ALOX12
D10	Chlorogenic acid	C1C(C(C(CC1(C(=O)O)O)OC(=O)C=CC2=CC(=C(C=C2)O)O)O)O	26.93	Aldose reductase	AKR1B1
D10	Chlorogenic acid	C1C(C(C(CC1(C(=O)O)O)OC(=O)C=CC2=CC(=C(C=C2)O)O)O)O	26.93	Aldo-keto reductase family 1 member B10	AKR1B10
D10	Chlorogenic acid	C1C(C(C(CC1(C(=O)O)O)OC(=O)C=CC2=CC(=C(C=C2)O)O)O)O	26.93	Matrix metalloproteinase 13	MMP13
D10	Chlorogenic acid	C1C(C(C(CC1(C(=O)O)O)OC(=O)C=CC2=CC(=C(C=C2)O)O)O)O	26.93	Matrix metalloproteinase 2	MMP2
D10	Chlorogenic acid	C1C(C(C(CC1(C(=O)O)O)OC(=O)C=CC2=CC(=C(C=C2)O)O)O)O	26.93	Matrix metalloproteinase 12	MMP12
D10	Chlorogenic acid	C1C(C(C(CC1(C(=O)O)O)OC(=O)C=CC2=CC(=C(C=C2)O)O)O)O	26.93	Beta amyloid A4 protein	APP
D10	Chlorogenic acid	C1C(C(C(CC1(C(=O)O)O)OC(=O)C=CC2=CC(=C(C=C2)O)O)O)O	26.93	Leukocyte elastase	ELANE
D10	Chlorogenic acid	C1C(C(C(CC1(C(=O)O)O)OC(=O)C=CC2=CC(=C(C=C2)O)O)O)O	26.93	Glucose-6-phosphate translocase	SLC37A4
D10	Chlorogenic acid	C1C(C(C(CC1(C(=O)O)O)OC(=O)C=CC2=CC(=C(C=C2)O)O)O)O	26.93	Liver glycogen phosphorylase	PYGL
D10	Chlorogenic acid	C1C(C(C(CC1(C(=O)O)O)OC(=O)C=CC2=CC(=C(C=C2)O)O)O)O	26.93	Protein kinase C delta (by homology)	PRKCD
D10	Chlorogenic acid	C1C(C(C(CC1(C(=O)O)O)OC(=O)C=CC2=CC(=C(C=C2)O)O)O)O	26.93	Protein kinase C alpha	PRKCA
D10	Chlorogenic acid	C1C(C(C(CC1(C(=O)O)O)OC(=O)C=CC2=CC(=C(C=C2)O)O)O)O	26.93	Beta-secretase 1	BACE1
D10	Chlorogenic acid	C1C(C(C(CC1(C(=O)O)O)OC(=O)C=CC2=CC(=C(C=C2)O)O)O)O	26.93	Phosphodiesterase 5A	PDE5A
D10	Chlorogenic acid	C1C(C(C(CC1(C(=O)O)O)OC(=O)C=CC2=CC(=C(C=C2)O)O)O)O	26.93	Phosphodiesterase 4D	PDE4D
D10	Chlorogenic acid	C1C(C(C(CC1(C(=O)O)O)OC(=O)C=CC2=CC(=C(C=C2)O)O)O)O	26.93	Phosphodiesterase 9A	PDE9A
D10	Chlorogenic acid	C1C(C(C(CC1(C(=O)O)O)OC(=O)C=CC2=CC(=C(C=C2)O)O)O)O	26.93	Phosphodiesterase 1B	PDE1B
D10	Chlorogenic acid	C1C(C(C(CC1(C(=O)O)O)OC(=O)C=CC2=CC(=C(C=C2)O)O)O)O	26.93	DNA polymerase beta (by homology)	POLB
D10	Chlorogenic acid	C1C(C(C(CC1(C(=O)O)O)OC(=O)C=CC2=CC(=C(C=C2)O)O)O)O	26.93	Carbonic anhydrase II	CA2
D10	Chlorogenic acid	C1C(C(C(CC1(C(=O)O)O)OC(=O)C=CC2=CC(=C(C=C2)O)O)O)O	26.93	Carbonic anhydrase VII	CA7
D10	Chlorogenic acid	C1C(C(C(CC1(C(=O)O)O)OC(=O)C=CC2=CC(=C(C=C2)O)O)O)O	26.93	Carbonic anhydrase I	CA1
D10	Chlorogenic acid	C1C(C(C(CC1(C(=O)O)O)OC(=O)C=CC2=CC(=C(C=C2)O)O)O)O	26.93	Carbonic anhydrase VI	CA6
D10	Chlorogenic acid	C1C(C(C(CC1(C(=O)O)O)OC(=O)C=CC2=CC(=C(C=C2)O)O)O)O	26.93	Carbonic anhydrase XII	CA12
D10	Chlorogenic acid	C1C(C(C(CC1(C(=O)O)O)OC(=O)C=CC2=CC(=C(C=C2)O)O)O)O	26.93	Carbonic anhydrase XIV	CA14
D10	Chlorogenic acid	C1C(C(C(CC1(C(=O)O)O)OC(=O)C=CC2=CC(=C(C=C2)O)O)O)O	26.93	Carbonic anhydrase IX	CA9
D10	Chlorogenic acid	C1C(C(C(CC1(C(=O)O)O)OC(=O)C=CC2=CC(=C(C=C2)O)O)O)O	26.93	Carbonic anhydrase IV	CA4
D10	Chlorogenic acid	C1C(C(C(CC1(C(=O)O)O)OC(=O)C=CC2=CC(=C(C=C2)O)O)O)O	26.93	Carbonic anhydrase XIII	CA13
D10	Chlorogenic acid	C1C(C(C(CC1(C(=O)O)O)OC(=O)C=CC2=CC(=C(C=C2)O)O)O)O	26.93	Carbonic anhydrase VB	CA5B
D10	Chlorogenic acid	C1C(C(C(CC1(C(=O)O)O)OC(=O)C=CC2=CC(=C(C=C2)O)O)O)O	26.93	Carbonic anhydrase VA	CA5A
D10	Chlorogenic acid	C1C(C(C(CC1(C(=O)O)O)OC(=O)C=CC2=CC(=C(C=C2)O)O)O)O	26.93	Endothelin receptor ET-A (by homology)	EDNRA
D10	Chlorogenic acid	C1C(C(C(CC1(C(=O)O)O)OC(=O)C=CC2=CC(=C(C=C2)O)O)O)O	26.93	P-glycoprotein 1	ABCB1
D11	β-sitosterol	CCC(CCC(C)C1CCC2C1(CCC3C2CC=C4C3(CCC(C4)O)C)C)C(C)C	33.94	Nuclear receptor ROR-gamma	RORC
D11	β-sitosterol	CCC(CCC(C)C1CCC2C1(CCC3C2CC=C4C3(CCC(C4)O)C)C)C(C)C	33.94	Sterol regulatory element-binding protein 2	SREBF2
D11	β-sitosterol	CCC(CCC(C)C1CCC2C1(CCC3C2CC=C4C3(CCC(C4)O)C)C)C(C)C	33.94	Androgen Receptor	AR
D11	β-sitosterol	CCC(CCC(C)C1CCC2C1(CCC3C2CC=C4C3(CCC(C4)O)C)C)C(C)C	33.94	Niemann-Pick C1-like protein 1	NPC1L1
D11	β-sitosterol	CCC(CCC(C)C1CCC2C1(CCC3C2CC=C4C3(CCC(C4)O)C)C)C(C)C	33.94	Estrogen receptor alpha	ESR1
D11	β-sitosterol	CCC(CCC(C)C1CCC2C1(CCC3C2CC=C4C3(CCC(C4)O)C)C)C(C)C	33.94	Estrogen receptor beta	ESR2
D11	β-sitosterol	CCC(CCC(C)C1CCC2C1(CCC3C2CC=C4C3(CCC(C4)O)C)C)C(C)C	33.94	LXR-alpha	NR1H3
D11	β-sitosterol	CCC(CCC(C)C1CCC2C1(CCC3C2CC=C4C3(CCC(C4)O)C)C)C(C)C	33.94	Testis-specific androgen-binding protein	SHBG
D11	β-sitosterol	CCC(CCC(C)C1CCC2C1(CCC3C2CC=C4C3(CCC(C4)O)C)C)C(C)C	33.94	Cytochrome P450 17A1	CYP17A1
D11	β-sitosterol	CCC(CCC(C)C1CCC2C1(CCC3C2CC=C4C3(CCC(C4)O)C)C)C(C)C	33.94	HMG-CoA reductase	HMGCR
D11	β-sitosterol	CCC(CCC(C)C1CCC2C1(CCC3C2CC=C4C3(CCC(C4)O)C)C)C(C)C	33.94	Cytochrome P450 51 (by homology)	CYP51A1
D11	β-sitosterol	CCC(CCC(C)C1CCC2C1(CCC3C2CC=C4C3(CCC(C4)O)C)C)C(C)C	33.94	Cytochrome P450 19A1	CYP19A1
D11	β-sitosterol	CCC(CCC(C)C1CCC2C1(CCC3C2CC=C4C3(CCC(C4)O)C)C)C(C)C	33.94	Muscarinic acetylcholine receptor M2	CHRM2
D11	β-sitosterol	CCC(CCC(C)C1CCC2C1(CCC3C2CC=C4C3(CCC(C4)O)C)C)C(C)C	33.94	Acetylcholinesterase	ACHE
D11	β-sitosterol	CCC(CCC(C)C1CCC2C1(CCC3C2CC=C4C3(CCC(C4)O)C)C)C(C)C	33.94	Norepinephrine transporter	SLC6A2
D11	β-sitosterol	CCC(CCC(C)C1CCC2C1(CCC3C2CC=C4C3(CCC(C4)O)C)C)C(C)C	33.94	Serotonin transporter	SLC6A4
D11	β-sitosterol	CCC(CCC(C)C1CCC2C1(CCC3C2CC=C4C3(CCC(C4)O)C)C)C(C)C	33.94	Cytochrome P450 2C19	CYP2C19
D11	β-sitosterol	CCC(CCC(C)C1CCC2C1(CCC3C2CC=C4C3(CCC(C4)O)C)C)C(C)C	33.94	Nuclear receptor ROR-alpha	RORA
D11	β-sitosterol	CCC(CCC(C)C1CCC2C1(CCC3C2CC=C4C3(CCC(C4)O)C)C)C(C)C	33.94	Butyrylcholinesterase	BCHE
D11	β-sitosterol	CCC(CCC(C)C1CCC2C1(CCC3C2CC=C4C3(CCC(C4)O)C)C)C(C)C	33.94	Corticosteroid binding globulin	SERPINA6
D11	β-sitosterol	CCC(CCC(C)C1CCC2C1(CCC3C2CC=C4C3(CCC(C4)O)C)C)C(C)C	33.94	Glucose-6-phosphate 1-dehydrogenase	G6PD
D11	β-sitosterol	CCC(CCC(C)C1CCC2C1(CCC3C2CC=C4C3(CCC(C4)O)C)C)C(C)C	33.94	Protein-tyrosine phosphatase 1B	PTPN1
D11	β-sitosterol	CCC(CCC(C)C1CCC2C1(CCC3C2CC=C4C3(CCC(C4)O)C)C)C(C)C	33.94	Nuclear receptor subfamily 1 group I member 3 (by homology)	NR1I3
D11	β-sitosterol	CCC(CCC(C)C1CCC2C1(CCC3C2CC=C4C3(CCC(C4)O)C)C)C(C)C	33.94	LXR-beta	NR1H2
D11	β-sitosterol	CCC(CCC(C)C1CCC2C1(CCC3C2CC=C4C3(CCC(C4)O)C)C)C(C)C	33.94	Prostanoid EP1 receptor (by homology)	PTGER1
D11	β-sitosterol	CCC(CCC(C)C1CCC2C1(CCC3C2CC=C4C3(CCC(C4)O)C)C)C(C)C	33.94	Prostanoid EP2 receptor (by homology)	PTGER2
D11	β-sitosterol	CCC(CCC(C)C1CCC2C1(CCC3C2CC=C4C3(CCC(C4)O)C)C)C(C)C	33.94	Thromboxane-A synthase	TBXAS1
D11	β-sitosterol	CCC(CCC(C)C1CCC2C1(CCC3C2CC=C4C3(CCC(C4)O)C)C)C(C)C	33.94	Prostaglandin E synthase	PTGES
D11	β-sitosterol	CCC(CCC(C)C1CCC2C1(CCC3C2CC=C4C3(CCC(C4)O)C)C)C(C)C	33.94	Peroxisome proliferator-activated receptor alpha	PPARA
D11	β-sitosterol	CCC(CCC(C)C1CCC2C1(CCC3C2CC=C4C3(CCC(C4)O)C)C)C(C)C	33.94	Peroxisome proliferator-activated receptor delta	PPARD
D11	β-sitosterol	CCC(CCC(C)C1CCC2C1(CCC3C2CC=C4C3(CCC(C4)O)C)C)C(C)C	33.94	Glucocorticoid receptor	NR3C1
D11	β-sitosterol	CCC(CCC(C)C1CCC2C1(CCC3C2CC=C4C3(CCC(C4)O)C)C)C(C)C	33.94	Sigma opioid receptor	SIGMAR1
D11	β-sitosterol	CCC(CCC(C)C1CCC2C1(CCC3C2CC=C4C3(CCC(C4)O)C)C)C(C)C	33.94	Vitamin D receptor	VDR
D11	β-sitosterol	CCC(CCC(C)C1CCC2C1(CCC3C2CC=C4C3(CCC(C4)O)C)C)C(C)C	33.94	11-beta-hydroxysteroid dehydrogenase 1	HSD11B1
D11	β-sitosterol	CCC(CCC(C)C1CCC2C1(CCC3C2CC=C4C3(CCC(C4)O)C)C)C(C)C	33.94	Squalene monooxygenase	SQLE
D11	β-sitosterol	CCC(CCC(C)C1CCC2C1(CCC3C2CC=C4C3(CCC(C4)O)C)C)C(C)C	33.94	Carboxylesterase 2	CES2
D11	β-sitosterol	CCC(CCC(C)C1CCC2C1(CCC3C2CC=C4C3(CCC(C4)O)C)C)C(C)C	33.94	Protein-tyrosine phosphatase 1C	PTPN6
D11	β-sitosterol	CCC(CCC(C)C1CCC2C1(CCC3C2CC=C4C3(CCC(C4)O)C)C)C(C)C	33.94	T-cell protein-tyrosine phosphatase	PTPN2
D11	β-sitosterol	CCC(CCC(C)C1CCC2C1(CCC3C2CC=C4C3(CCC(C4)O)C)C)C(C)C	33.94	Squalene synthetase (by homology)	FDFT1
D11	β-sitosterol	CCC(CCC(C)C1CCC2C1(CCC3C2CC=C4C3(CCC(C4)O)C)C)C(C)C	33.94	Anti-estrogen binding site (AEBS) (by homology)	DHCR7
D11	β-sitosterol	CCC(CCC(C)C1CCC2C1(CCC3C2CC=C4C3(CCC(C4)O)C)C)C(C)C	33.94	Sonic hedgehog protein (by homology)	SHH
D11	β-sitosterol	CCC(CCC(C)C1CCC2C1(CCC3C2CC=C4C3(CCC(C4)O)C)C)C(C)C	33.94	Peroxisome proliferator-activated receptor gamma	PPARG
D11	β-sitosterol	CCC(CCC(C)C1CCC2C1(CCC3C2CC=C4C3(CCC(C4)O)C)C)C(C)C	33.94	Dual specificity phosphatase Cdc25A	CDC25A
D11	β-sitosterol	CCC(CCC(C)C1CCC2C1(CCC3C2CC=C4C3(CCC(C4)O)C)C)C(C)C	33.94	Glycine receptor subunit alpha-1	GLRA1
D11	β-sitosterol	CCC(CCC(C)C1CCC2C1(CCC3C2CC=C4C3(CCC(C4)O)C)C)C(C)C	33.94	UDP-glucuronosyltransferase 2B7	UGT2B7
D11	β-sitosterol	CCC(CCC(C)C1CCC2C1(CCC3C2CC=C4C3(CCC(C4)O)C)C)C(C)C	33.94	DNA polymerase beta (by homology)	POLB
D12	Cinnamic acid	C1=CC=C(C=C1)C=CC(=O)O	29.68	Hydroxycarboxylic acid receptor 2	HCAR2
D12	Cinnamic acid	C1=CC=C(C=C1)C=CC(=O)O	29.68	Carbonic anhydrase II	CA2
D12	Cinnamic acid	C1=CC=C(C=C1)C=CC(=O)O	29.68	Carbonic anhydrase I	CA1
D12	Cinnamic acid	C1=CC=C(C=C1)C=CC(=O)O	29.68	Aldose reductase	AKR1B1
D12	Cinnamic acid	C1=CC=C(C=C1)C=CC(=O)O	29.68	Monocarboxylate transporter 1 (by homology)	SLC16A1
D12	Cinnamic acid	C1=CC=C(C=C1)C=CC(=O)O	29.68	Toll-like receptor 4 (by homology)	TLR4
D12	Cinnamic acid	C1=CC=C(C=C1)C=CC(=O)O	29.68	Carbonic anhydrase VII	CA7
D12	Cinnamic acid	C1=CC=C(C=C1)C=CC(=O)O	29.68	Carbonic anhydrase XIV	CA14
D12	Cinnamic acid	C1=CC=C(C=C1)C=CC(=O)O	29.68	Carbonic anhydrase IX	CA9
D12	Cinnamic acid	C1=CC=C(C=C1)C=CC(=O)O	29.68	Carbonic anhydrase VB	CA5B
D12	Cinnamic acid	C1=CC=C(C=C1)C=CC(=O)O	29.68	Carbonic anhydrase VA	CA5A
D12	Cinnamic acid	C1=CC=C(C=C1)C=CC(=O)O	29.68	Carbonic anhydrase III	CA3
D12	Cinnamic acid	C1=CC=C(C=C1)C=CC(=O)O	29.68	Carbonic anhydrase XII	CA12
D12	Cinnamic acid	C1=CC=C(C=C1)C=CC(=O)O	29.68	Carbonic anhydrase IV	CA4
D12	Cinnamic acid	C1=CC=C(C=C1)C=CC(=O)O	29.68	Transient receptor potential cation channel subfamily A member 1	TRPA1
D12	Cinnamic acid	C1=CC=C(C=C1)C=CC(=O)O	29.68	Arachidonate 5-lipoxygenase	ALOX5
D12	Cinnamic acid	C1=CC=C(C=C1)C=CC(=O)O	29.68	Matrix metalloproteinase 9	MMP9
D12	Cinnamic acid	C1=CC=C(C=C1)C=CC(=O)O	29.68	Matrix metalloproteinase 1	MMP1
D12	Cinnamic acid	C1=CC=C(C=C1)C=CC(=O)O	29.68	Matrix metalloproteinase 2	MMP2
D12	Cinnamic acid	C1=CC=C(C=C1)C=CC(=O)O	29.68	Protein-tyrosine phosphatase 1B	PTPN1
D12	Cinnamic acid	C1=CC=C(C=C1)C=CC(=O)O	29.68	Calpain 2	CAPN2
D12	Cinnamic acid	C1=CC=C(C=C1)C=CC(=O)O	29.68	Calpain 1	CAPN1
D12	Cinnamic acid	C1=CC=C(C=C1)C=CC(=O)O	29.68	D-amino-acid oxidase	DAO
D12	Cinnamic acid	C1=CC=C(C=C1)C=CC(=O)O	29.68	Estrogen receptor beta	ESR2
D12	Cinnamic acid	C1=CC=C(C=C1)C=CC(=O)O	29.68	Aldo-keto reductase family 1 member C1	AKR1C1
D12	Cinnamic acid	C1=CC=C(C=C1)C=CC(=O)O	29.68	Aldo-keto reductase family 1 member B10	AKR1B10
D12	Cinnamic acid	C1=CC=C(C=C1)C=CC(=O)O	29.68	Neuronal acetylcholine receptor protein alpha-7 subunit	CHRNA7
D12	Cinnamic acid	C1=CC=C(C=C1)C=CC(=O)O	29.68	Aryl hydrocarbon receptor	AHR
D12	Cinnamic acid	C1=CC=C(C=C1)C=CC(=O)O	29.68	Monoamine oxidase B	MAOB
D12	Cinnamic acid	C1=CC=C(C=C1)C=CC(=O)O	29.68	Aminopeptidase B	RNPEP
D12	Cinnamic acid	C1=CC=C(C=C1)C=CC(=O)O	29.68	Glutamate carboxypeptidase II	FOLH1
D12	Cinnamic acid	C1=CC=C(C=C1)C=CC(=O)O	29.68	Indoleamine 2,3-dioxygenase	IDO1
D12	Cinnamic acid	C1=CC=C(C=C1)C=CC(=O)O	29.68	Kynurenine 3-monooxygenase (by homology)	KMO
D12	Cinnamic acid	C1=CC=C(C=C1)C=CC(=O)O	29.68	Carbonic anhydrase VI	CA6
D12	Cinnamic acid	C1=CC=C(C=C1)C=CC(=O)O	29.68	Epidermal growth factor receptor erbB1	EGFR
D13	Ethyl caffeate	CCOC(=O)C=CC1=CC(=C(C=C1)O)O	103.85	Carbonic anhydrase II	CA2
D13	Ethyl caffeate	CCOC(=O)C=CC1=CC(=C(C=C1)O)O	103.85	Carbonic anhydrase VII	CA7
D13	Ethyl caffeate	CCOC(=O)C=CC1=CC(=C(C=C1)O)O	103.85	Carbonic anhydrase XII	CA12
D13	Ethyl caffeate	CCOC(=O)C=CC1=CC(=C(C=C1)O)O	103.85	Carbonic anhydrase I	CA1
D13	Ethyl caffeate	CCOC(=O)C=CC1=CC(=C(C=C1)O)O	103.85	Carbonic anhydrase XIV	CA14
D13	Ethyl caffeate	CCOC(=O)C=CC1=CC(=C(C=C1)O)O	103.85	Carbonic anhydrase IX	CA9
D13	Ethyl caffeate	CCOC(=O)C=CC1=CC(=C(C=C1)O)O	103.85	Aldose reductase	AKR1B1
D13	Ethyl caffeate	CCOC(=O)C=CC1=CC(=C(C=C1)O)O	103.85	Arachidonate 5-lipoxygenase	ALOX5
D13	Ethyl caffeate	CCOC(=O)C=CC1=CC(=C(C=C1)O)O	103.85	Monoamine oxidase B	MAOB
D13	Ethyl caffeate	CCOC(=O)C=CC1=CC(=C(C=C1)O)O	103.85	Protein-tyrosine phosphatase 1B	PTPN1
D13	Ethyl caffeate	CCOC(=O)C=CC1=CC(=C(C=C1)O)O	103.85	Matrix metalloproteinase 9	MMP9
D13	Ethyl caffeate	CCOC(=O)C=CC1=CC(=C(C=C1)O)O	103.85	Matrix metalloproteinase 1	MMP1
D13	Ethyl caffeate	CCOC(=O)C=CC1=CC(=C(C=C1)O)O	103.85	Matrix metalloproteinase 2	MMP2
D13	Ethyl caffeate	CCOC(=O)C=CC1=CC(=C(C=C1)O)O	103.85	Carbonic anhydrase VA	CA5A
D13	Ethyl caffeate	CCOC(=O)C=CC1=CC(=C(C=C1)O)O	103.85	Epidermal growth factor receptor erbB1	EGFR
D13	Ethyl caffeate	CCOC(=O)C=CC1=CC(=C(C=C1)O)O	103.85	Carbonic anhydrase III	CA3
D13	Ethyl caffeate	CCOC(=O)C=CC1=CC(=C(C=C1)O)O	103.85	Carbonic anhydrase VI	CA6
D13	Ethyl caffeate	CCOC(=O)C=CC1=CC(=C(C=C1)O)O	103.85	Carbonic anhydrase XIII	CA13
D13	Ethyl caffeate	CCOC(=O)C=CC1=CC(=C(C=C1)O)O	103.85	Aldo-keto reductase family 1 member B10	AKR1B10
D13	Ethyl caffeate	CCOC(=O)C=CC1=CC(=C(C=C1)O)O	103.85	Carbonic anhydrase VB	CA5B
D13	Ethyl caffeate	CCOC(=O)C=CC1=CC(=C(C=C1)O)O	103.85	Tyrosine-protein kinase LCK	LCK
D13	Ethyl caffeate	CCOC(=O)C=CC1=CC(=C(C=C1)O)O	103.85	Estrogen receptor alpha	ESR1
D13	Ethyl caffeate	CCOC(=O)C=CC1=CC(=C(C=C1)O)O	103.85	Transthyretin	TTR
D13	Ethyl caffeate	CCOC(=O)C=CC1=CC(=C(C=C1)O)O	103.85	Estrogen receptor beta	ESR2
D13	Ethyl caffeate	CCOC(=O)C=CC1=CC(=C(C=C1)O)O	103.85	Carbonic anhydrase IV	CA4
D13	Ethyl caffeate	CCOC(=O)C=CC1=CC(=C(C=C1)O)O	103.85	Vascular endothelial growth factor receptor 1	FLT1
D13	Ethyl caffeate	CCOC(=O)C=CC1=CC(=C(C=C1)O)O	103.85	Vascular endothelial growth factor receptor 3	FLT4
D13	Ethyl caffeate	CCOC(=O)C=CC1=CC(=C(C=C1)O)O	103.85	Platelet-derived growth factor receptor alpha	PDGFRA
D13	Ethyl caffeate	CCOC(=O)C=CC1=CC(=C(C=C1)O)O	103.85	Serine/threonine-protein kinase Aurora-B	AURKB
D13	Ethyl caffeate	CCOC(=O)C=CC1=CC(=C(C=C1)O)O	103.85	Vascular endothelial growth factor receptor 2	KDR
D13	Ethyl caffeate	CCOC(=O)C=CC1=CC(=C(C=C1)O)O	103.85	Serine/threonine-protein kinase Aurora-C	AURKC
D13	Ethyl caffeate	CCOC(=O)C=CC1=CC(=C(C=C1)O)O	103.85	Serine/threonine-protein kinase Aurora-A	AURKA
D13	Ethyl caffeate	CCOC(=O)C=CC1=CC(=C(C=C1)O)O	103.85	Receptor protein-tyrosine kinase erbB-2	ERBB2
D13	Ethyl caffeate	CCOC(=O)C=CC1=CC(=C(C=C1)O)O	103.85	Aldo-keto-reductase family 1 member C3	AKR1C3
D13	Ethyl caffeate	CCOC(=O)C=CC1=CC(=C(C=C1)O)O	103.85	Cyclooxygenase-1	PTGS1
D13	Ethyl caffeate	CCOC(=O)C=CC1=CC(=C(C=C1)O)O	103.85	Norepinephrine transporter	SLC6A2
D13	Ethyl caffeate	CCOC(=O)C=CC1=CC(=C(C=C1)O)O	103.85	D-amino-acid oxidase	DAO
D13	Ethyl caffeate	CCOC(=O)C=CC1=CC(=C(C=C1)O)O	103.85	Myoglobin	MB
D13	Ethyl caffeate	CCOC(=O)C=CC1=CC(=C(C=C1)O)O	103.85	Beta-glucuronidase	GUSB
D13	Ethyl caffeate	CCOC(=O)C=CC1=CC(=C(C=C1)O)O	103.85	Phospholipase A-2-activating protein	PLAA
D13	Ethyl caffeate	CCOC(=O)C=CC1=CC(=C(C=C1)O)O	103.85	Alkaline phosphatase, tissue-nonspecific isozyme	ALPL
D13	Ethyl caffeate	CCOC(=O)C=CC1=CC(=C(C=C1)O)O	103.85	Cytochrome P450 1A2	CYP1A2
D13	Ethyl caffeate	CCOC(=O)C=CC1=CC(=C(C=C1)O)O	103.85	Transmembrane domain-containing protein TMIGD3	TMIGD3
D13	Ethyl caffeate	CCOC(=O)C=CC1=CC(=C(C=C1)O)O	103.85	Hepatocyte growth factor receptor	MET
D13	Ethyl caffeate	CCOC(=O)C=CC1=CC(=C(C=C1)O)O	103.85	Leukocyte elastase	ELANE
D13	Ethyl caffeate	CCOC(=O)C=CC1=CC(=C(C=C1)O)O	103.85	Arylamine N-acetyltransferase 1	NAT1
D13	Ethyl caffeate	CCOC(=O)C=CC1=CC(=C(C=C1)O)O	103.85	Adenosine A1 receptor	ADORA1
D13	Ethyl caffeate	CCOC(=O)C=CC1=CC(=C(C=C1)O)O	103.85	Alkaline phosphatase placental-like	ALPG
D13	Ethyl caffeate	CCOC(=O)C=CC1=CC(=C(C=C1)O)O	103.85	MAP kinase ERK2	MAPK1
D13	Ethyl caffeate	CCOC(=O)C=CC1=CC(=C(C=C1)O)O	103.85	Calcium-activated potassium channel subunit alpha-1	KCNMA1
D13	Ethyl caffeate	CCOC(=O)C=CC1=CC(=C(C=C1)O)O	103.85	Macrophage migration inhibitory factor	MIF
D13	Ethyl caffeate	CCOC(=O)C=CC1=CC(=C(C=C1)O)O	103.85	Tyrosine-protein kinase FYN	FYN
D13	Ethyl caffeate	CCOC(=O)C=CC1=CC(=C(C=C1)O)O	103.85	Cyclin-dependent kinase 2	CDK2
D13	Ethyl caffeate	CCOC(=O)C=CC1=CC(=C(C=C1)O)O	103.85	Beta-galactoside alpha-2,6-sialyltransferase 1	ST6GAL1
D13	Ethyl caffeate	CCOC(=O)C=CC1=CC(=C(C=C1)O)O	103.85	Gamma-amino-N-butyrate transaminase (by homology)	ABAT
D13	Ethyl caffeate	CCOC(=O)C=CC1=CC(=C(C=C1)O)O	103.85	Dual-specificity tyrosine-phosphorylation regulated kinase 1A	DYRK1A
D13	Ethyl caffeate	CCOC(=O)C=CC1=CC(=C(C=C1)O)O	103.85	Cyclin-dependent kinase 5/CDK5 activator 1	CDK5R1
D13	Ethyl caffeate	CCOC(=O)C=CC1=CC(=C(C=C1)O)O	103.85	Cyclin-dependent kinase 5/CDK5 activator 1	CDK5
D13	Ethyl caffeate	CCOC(=O)C=CC1=CC(=C(C=C1)O)O	103.85	Cyclin-dependent kinase 2/cyclin A	CDK2
D13	Ethyl caffeate	CCOC(=O)C=CC1=CC(=C(C=C1)O)O	103.85	Cyclin-dependent kinase 2/cyclin A	CCNA1
D13	Ethyl caffeate	CCOC(=O)C=CC1=CC(=C(C=C1)O)O	103.85	Cyclin-dependent kinase 2/cyclin A	CCNA2
D13	Ethyl caffeate	CCOC(=O)C=CC1=CC(=C(C=C1)O)O	103.85	CDK9/cyclin T1	CDK9
D13	Ethyl caffeate	CCOC(=O)C=CC1=CC(=C(C=C1)O)O	103.85	CDK9/cyclin T1	CCNT1
D13	Ethyl caffeate	CCOC(=O)C=CC1=CC(=C(C=C1)O)O	103.85	Cyclin-dependent kinase 4	CDK4
D13	Ethyl caffeate	CCOC(=O)C=CC1=CC(=C(C=C1)O)O	103.85	Aldo-keto reductase family 1 member C4	AKR1C4
D13	Ethyl caffeate	CCOC(=O)C=CC1=CC(=C(C=C1)O)O	103.85	Aldo-keto reductase family 1 member C2	AKR1C2
D13	Ethyl caffeate	CCOC(=O)C=CC1=CC(=C(C=C1)O)O	103.85	Poly [ADP-ribose] polymerase-1	PARP1
D13	Ethyl caffeate	CCOC(=O)C=CC1=CC(=C(C=C1)O)O	103.85	Acetylcholinesterase	ACHE
D13	Ethyl caffeate	CCOC(=O)C=CC1=CC(=C(C=C1)O)O	103.85	Platelet-derived growth factor receptor	PDGFRA
D13	Ethyl caffeate	CCOC(=O)C=CC1=CC(=C(C=C1)O)O	103.85	Platelet-derived growth factor receptor	PDGFRB
D13	Ethyl caffeate	CCOC(=O)C=CC1=CC(=C(C=C1)O)O	103.85	Serine/threonine-protein kinase/endoribonuclease IRE1	ERN1
D13	Ethyl caffeate	CCOC(=O)C=CC1=CC(=C(C=C1)O)O	103.85	Tankyrase-2	TNKS2
D13	Ethyl caffeate	CCOC(=O)C=CC1=CC(=C(C=C1)O)O	103.85	Tankyrase-1	TNKS
D13	Ethyl caffeate	CCOC(=O)C=CC1=CC(=C(C=C1)O)O	103.85	Dual specificity tyrosine-phosphorylation-regulated kinase 1B	DYRK1B
D13	Ethyl caffeate	CCOC(=O)C=CC1=CC(=C(C=C1)O)O	103.85	Inhibitor of apoptosis protein 3	XIAP
D13	Ethyl caffeate	CCOC(=O)C=CC1=CC(=C(C=C1)O)O	103.85	Ribosomal protein S6 kinase 2	RPS6KB2
D13	Ethyl caffeate	CCOC(=O)C=CC1=CC(=C(C=C1)O)O	103.85	Succinate semialdehyde dehydrogenase	ALDH5A1
D13	Ethyl caffeate	CCOC(=O)C=CC1=CC(=C(C=C1)O)O	103.85	Runt-related transcription factor 1/Core-binding factor subunit beta	CBFB
D13	Ethyl caffeate	CCOC(=O)C=CC1=CC(=C(C=C1)O)O	103.85	Metabotropic glutamate receptor 4	GRM4
D13	Ethyl caffeate	CCOC(=O)C=CC1=CC(=C(C=C1)O)O	103.85	Arachidonate 15-lipoxygenase, type II	ALOX15B
D13	Ethyl caffeate	CCOC(=O)C=CC1=CC(=C(C=C1)O)O	103.85	G-protein coupled receptor 84	GPR84
D13	Ethyl caffeate	CCOC(=O)C=CC1=CC(=C(C=C1)O)O	103.85	Dual specificity phosphatase Cdc25A	CDC25A
D13	Ethyl caffeate	CCOC(=O)C=CC1=CC(=C(C=C1)O)O	103.85	Interleukin-8 receptor A	CXCR1
D13	Ethyl caffeate	CCOC(=O)C=CC1=CC(=C(C=C1)O)O	103.85	Ribonuclease H1	RNASEH1
D13	Ethyl caffeate	CCOC(=O)C=CC1=CC(=C(C=C1)O)O	103.85	Adenosine A2a receptor	ADORA2A
D13	Ethyl caffeate	CCOC(=O)C=CC1=CC(=C(C=C1)O)O	103.85	3-phosphoinositide dependent protein kinase-1	PDPK1
D13	Ethyl caffeate	CCOC(=O)C=CC1=CC(=C(C=C1)O)O	103.85	Dihydropteridine reductase	QDPR
D13	Ethyl caffeate	CCOC(=O)C=CC1=CC(=C(C=C1)O)O	103.85	Leucine-rich repeat serine/threonine-protein kinase 2	LRRK2
D13	Ethyl caffeate	CCOC(=O)C=CC1=CC(=C(C=C1)O)O	103.85	Steroid 5-alpha-reductase 1	SRD5A1
D13	Ethyl caffeate	CCOC(=O)C=CC1=CC(=C(C=C1)O)O	103.85	Fatty acid desaturase 1	FADS1
D14	Secoxyloganin	COC(=O)C1=COC(C(C1CC(=O)O)C=C)OC2C(C(C(C(O2)CO)O)O)O	27.79	P-selectin	SELP
D14	Secoxyloganin	COC(=O)C1=COC(C(C1CC(=O)O)C=C)OC2C(C(C(C(O2)CO)O)O)O	27.79	Adenosine A1 receptor (by homology)	ADORA1
D14	Secoxyloganin	COC(=O)C1=COC(C(C1CC(=O)O)C=C)OC2C(C(C(C(O2)CO)O)O)O	27.79	Galectin-3	LGALS3
D15	Neochlorogenic acid	C1C(C(C(CC1(C(=O)O)O)OC(=O)C=CC2=CC(=C(C=C2)O)O)O)O	30.65	Aldose reductase	AKR1B1
D15	Neochlorogenic acid	C1C(C(C(CC1(C(=O)O)O)OC(=O)C=CC2=CC(=C(C=C2)O)O)O)O	30.65	Aldo-keto reductase family 1 member B10	AKR1B10
D15	Neochlorogenic acid	C1C(C(C(CC1(C(=O)O)O)OC(=O)C=CC2=CC(=C(C=C2)O)O)O)O	30.65	Matrix metalloproteinase 13	MMP13
D15	Neochlorogenic acid	C1C(C(C(CC1(C(=O)O)O)OC(=O)C=CC2=CC(=C(C=C2)O)O)O)O	30.65	Matrix metalloproteinase 2	MMP2
D15	Neochlorogenic acid	C1C(C(C(CC1(C(=O)O)O)OC(=O)C=CC2=CC(=C(C=C2)O)O)O)O	30.65	Beta amyloid A4 protein	APP
D15	Neochlorogenic acid	C1C(C(C(CC1(C(=O)O)O)OC(=O)C=CC2=CC(=C(C=C2)O)O)O)O	30.65	Matrix metalloproteinase 12	MMP12
D15	Neochlorogenic acid	C1C(C(C(CC1(C(=O)O)O)OC(=O)C=CC2=CC(=C(C=C2)O)O)O)O	30.65	Glucose-6-phosphate translocase	SLC37A4
D15	Neochlorogenic acid	C1C(C(C(CC1(C(=O)O)O)OC(=O)C=CC2=CC(=C(C=C2)O)O)O)O	30.65	Carbonic anhydrase II	CA2
D15	Neochlorogenic acid	C1C(C(C(CC1(C(=O)O)O)OC(=O)C=CC2=CC(=C(C=C2)O)O)O)O	30.65	Carbonic anhydrase I	CA1
D15	Neochlorogenic acid	C1C(C(C(CC1(C(=O)O)O)OC(=O)C=CC2=CC(=C(C=C2)O)O)O)O	30.65	Carbonic anhydrase XII	CA12
D15	Neochlorogenic acid	C1C(C(C(CC1(C(=O)O)O)OC(=O)C=CC2=CC(=C(C=C2)O)O)O)O	30.65	Carbonic anhydrase IX	CA9
D15	Neochlorogenic acid	C1C(C(C(CC1(C(=O)O)O)OC(=O)C=CC2=CC(=C(C=C2)O)O)O)O	30.65	Liver glycogen phosphorylase	PYGL
D15	Neochlorogenic acid	C1C(C(C(CC1(C(=O)O)O)OC(=O)C=CC2=CC(=C(C=C2)O)O)O)O	30.65	Protein kinase C delta (by homology)	PRKCD
D15	Neochlorogenic acid	C1C(C(C(CC1(C(=O)O)O)OC(=O)C=CC2=CC(=C(C=C2)O)O)O)O	30.65	Protein kinase C alpha	PRKCA
D15	Neochlorogenic acid	C1C(C(C(CC1(C(=O)O)O)OC(=O)C=CC2=CC(=C(C=C2)O)O)O)O	30.65	Sialidase 4	NEU4
D15	Neochlorogenic acid	C1C(C(C(CC1(C(=O)O)O)OC(=O)C=CC2=CC(=C(C=C2)O)O)O)O	30.65	Beta-secretase 1	BACE1
D15	Neochlorogenic acid	C1C(C(C(CC1(C(=O)O)O)OC(=O)C=CC2=CC(=C(C=C2)O)O)O)O	30.65	Caspase-3	CASP3
D15	Neochlorogenic acid	C1C(C(C(CC1(C(=O)O)O)OC(=O)C=CC2=CC(=C(C=C2)O)O)O)O	30.65	Phosphodiesterase 4D	PDE4D
D15	Neochlorogenic acid	C1C(C(C(CC1(C(=O)O)O)OC(=O)C=CC2=CC(=C(C=C2)O)O)O)O	30.65	Phosphodiesterase 9A	PDE9A
D15	Neochlorogenic acid	C1C(C(C(CC1(C(=O)O)O)OC(=O)C=CC2=CC(=C(C=C2)O)O)O)O	30.65	Phosphodiesterase 1B	PDE1B
D15	Neochlorogenic acid	C1C(C(C(CC1(C(=O)O)O)OC(=O)C=CC2=CC(=C(C=C2)O)O)O)O	30.65	Vascular endothelial growth factor receptor 2	KDR
D15	Neochlorogenic acid	C1C(C(C(CC1(C(=O)O)O)OC(=O)C=CC2=CC(=C(C=C2)O)O)O)O	30.65	Endo-beta-N-acetylglucosaminidase	ENGASE
D15	Neochlorogenic acid	C1C(C(C(CC1(C(=O)O)O)OC(=O)C=CC2=CC(=C(C=C2)O)O)O)O	30.65	Carbonic anhydrase VB	CA5B
D15	Neochlorogenic acid	C1C(C(C(CC1(C(=O)O)O)OC(=O)C=CC2=CC(=C(C=C2)O)O)O)O	30.65	P-glycoprotein 1	ABCB1
D15	Neochlorogenic acid	C1C(C(C(CC1(C(=O)O)O)OC(=O)C=CC2=CC(=C(C=C2)O)O)O)O	30.65	Sialidase 3	NEU3
D15	Neochlorogenic acid	C1C(C(C(CC1(C(=O)O)O)OC(=O)C=CC2=CC(=C(C=C2)O)O)O)O	30.65	Sialidase 2	NEU2
D15	Neochlorogenic acid	C1C(C(C(CC1(C(=O)O)O)OC(=O)C=CC2=CC(=C(C=C2)O)O)O)O	30.65	Leukocyte elastase	ELANE
D15	Neochlorogenic acid	C1C(C(C(CC1(C(=O)O)O)OC(=O)C=CC2=CC(=C(C=C2)O)O)O)O	30.65	Bifunctional protein NCOAT	OGA
D15	Neochlorogenic acid	C1C(C(C(CC1(C(=O)O)O)OC(=O)C=CC2=CC(=C(C=C2)O)O)O)O	30.65	Trehalase	TREH
D15	Neochlorogenic acid	C1C(C(C(CC1(C(=O)O)O)OC(=O)C=CC2=CC(=C(C=C2)O)O)O)O	30.65	Caspase-6	CASP6
D15	Neochlorogenic acid	C1C(C(C(CC1(C(=O)O)O)OC(=O)C=CC2=CC(=C(C=C2)O)O)O)O	30.65	Caspase-7	CASP7
D15	Neochlorogenic acid	C1C(C(C(CC1(C(=O)O)O)OC(=O)C=CC2=CC(=C(C=C2)O)O)O)O	30.65	Caspase-8	CASP8
D15	Neochlorogenic acid	C1C(C(C(CC1(C(=O)O)O)OC(=O)C=CC2=CC(=C(C=C2)O)O)O)O	30.65	Caspase-1	CASP1
D15	Neochlorogenic acid	C1C(C(C(CC1(C(=O)O)O)OC(=O)C=CC2=CC(=C(C=C2)O)O)O)O	30.65	Caspase-2	CASP2
D15	Neochlorogenic acid	C1C(C(C(CC1(C(=O)O)O)OC(=O)C=CC2=CC(=C(C=C2)O)O)O)O	30.65	Endothelin-converting enzyme 1	ECE1
D15	Neochlorogenic acid	C1C(C(C(CC1(C(=O)O)O)OC(=O)C=CC2=CC(=C(C=C2)O)O)O)O	30.65	Egl nine homolog 1	EGLN1
D15	Neochlorogenic acid	C1C(C(C(CC1(C(=O)O)O)OC(=O)C=CC2=CC(=C(C=C2)O)O)O)O	30.65	ADAMTS5	ADAMTS5
D15	Neochlorogenic acid	C1C(C(C(CC1(C(=O)O)O)OC(=O)C=CC2=CC(=C(C=C2)O)O)O)O	30.65	Alpha-ketoglutarate-dependent dioxygenase FTO	FTO
D16	Quinic acid	C1C(C(C(CC1(C(=O)O)O)O)O)O	63.53	Neuronal acetylcholine receptor protein alpha-7 subunit (by homology)	CHRNA7
D16	Quinic acid	C1C(C(C(CC1(C(=O)O)O)O)O)O	63.53	Squalene synthetase (by homology)	FDFT1
D16	Quinic acid	C1C(C(C(CC1(C(=O)O)O)O)O)O	63.53	Niemann-Pick C1-like protein 1	NPC1L1
D16	Quinic acid	C1C(C(C(CC1(C(=O)O)O)O)O)O	63.53	Prostanoid EP2 receptor	PTGER2
D16	Quinic acid	C1C(C(C(CC1(C(=O)O)O)O)O)O	63.53	Prostanoid FP receptor	PTGFR
D16	Quinic acid	C1C(C(C(CC1(C(=O)O)O)O)O)O	63.53	Protein farnesyltransferase	FNTA
D16	Quinic acid	C1C(C(C(CC1(C(=O)O)O)O)O)O	63.53	Protein farnesyltransferase	FNTB
D16	Quinic acid	C1C(C(C(CC1(C(=O)O)O)O)O)O	63.53	Bile acid receptor FXR	NR1H4
D16	Quinic acid	C1C(C(C(CC1(C(=O)O)O)O)O)O	63.53	Glucose-6-phosphate 1-dehydrogenase	G6PD
D16	Quinic acid	C1C(C(C(CC1(C(=O)O)O)O)O)O	63.53	G-protein coupled bile acid receptor 1	GPBAR1
D16	Quinic acid	C1C(C(C(CC1(C(=O)O)O)O)O)O	63.53	11-beta-hydroxysteroid dehydrogenase 1	HSD11B1
D16	Quinic acid	C1C(C(C(CC1(C(=O)O)O)O)O)O	63.53	ATP-citrate synthase	ACLY
D16	Quinic acid	C1C(C(C(CC1(C(=O)O)O)O)O)O	63.53	Androgen Receptor	AR
D16	Quinic acid	C1C(C(C(CC1(C(=O)O)O)O)O)O	63.53	Vitamin D receptor	VDR
D16	Quinic acid	C1C(C(C(CC1(C(=O)O)O)O)O)O	63.53	Cytochrome P450 19A1	CYP19A1
D16	Quinic acid	C1C(C(C(CC1(C(=O)O)O)O)O)O	63.53	DNA polymerase beta (by homology)	POLB
D16	Quinic acid	C1C(C(C(CC1(C(=O)O)O)O)O)O	63.53	Dual specificity phosphatase Cdc25A	CDC25A
D16	Quinic acid	C1C(C(C(CC1(C(=O)O)O)O)O)O	63.53	Aldo-keto reductase family 1 member B10	AKR1B10
D16	Quinic acid	C1C(C(C(CC1(C(=O)O)O)O)O)O	63.53	Fatty acid binding protein adipocyte	FABP4
D16	Quinic acid	C1C(C(C(CC1(C(=O)O)O)O)O)O	63.53	Peroxisome proliferator-activated receptor alpha	PPARA
D16	Quinic acid	C1C(C(C(CC1(C(=O)O)O)O)O)O	63.53	Fatty acid binding protein muscle	FABP3
D16	Quinic acid	C1C(C(C(CC1(C(=O)O)O)O)O)O	63.53	Fatty acid binding protein epidermal	FABP5
D16	Quinic acid	C1C(C(C(CC1(C(=O)O)O)O)O)O	63.53	Peroxisome proliferator-activated receptor delta	PPARD
D16	Quinic acid	C1C(C(C(CC1(C(=O)O)O)O)O)O	63.53	Free fatty acid receptor 1	FFAR1
D16	Quinic acid	C1C(C(C(CC1(C(=O)O)O)O)O)O	63.53	Fatty acid binding protein intestinal	FABP2
D16	Quinic acid	C1C(C(C(CC1(C(=O)O)O)O)O)O	63.53	11-beta-hydroxysteroid dehydrogenase 2	HSD11B2
D16	Quinic acid	C1C(C(C(CC1(C(=O)O)O)O)O)O	63.53	Hydroxyacid oxidase 1	HAO1
D16	Quinic acid	C1C(C(C(CC1(C(=O)O)O)O)O)O	63.53	UDP-glucuronosyltransferase 2B7	UGT2B7
D16	Quinic acid	C1C(C(C(CC1(C(=O)O)O)O)O)O	63.53	Corticosteroid binding globulin	SERPINA6
D16	Quinic acid	C1C(C(C(CC1(C(=O)O)O)O)O)O	63.53	Testis-specific androgen-binding protein	SHBG
D16	Quinic acid	C1C(C(C(CC1(C(=O)O)O)O)O)O	63.53	Estradiol 17-beta-dehydrogenase 3	HSD17B3
D16	Quinic acid	C1C(C(C(CC1(C(=O)O)O)O)O)O	63.53	GABA-B receptor (by homology)	GABBR1
D16	Quinic acid	C1C(C(C(CC1(C(=O)O)O)O)O)O	63.53	Solute carrier family 22 member 6 (by homology)	SLC22A6
D16	Quinic acid	C1C(C(C(CC1(C(=O)O)O)O)O)O	63.53	GABA A receptor alpha-2/beta-2/gamma-2	GABRA2
D16	Quinic acid	C1C(C(C(CC1(C(=O)O)O)O)O)O	63.53	GABA A receptor alpha-2/beta-2/gamma-2	GABRB2
D16	Quinic acid	C1C(C(C(CC1(C(=O)O)O)O)O)O	63.53	GABA A receptor alpha-2/beta-2/gamma-2	GABRG2
D17	Harmane	CC1=NC=CC2=C1NC3=CC=CC=C23	33.1	Serine/threonine-protein kinase haspin	HASPIN
D17	Harmane	CC1=NC=CC2=C1NC3=CC=CC=C23	33.1	Dual-specificity tyrosine-phosphorylation regulated kinase 2	DYRK2
D17	Harmane	CC1=NC=CC2=C1NC3=CC=CC=C23	33.1	Adrenergic receptor alpha-2	ADRA2C
D17	Harmane	CC1=NC=CC2=C1NC3=CC=CC=C23	33.1	C-C chemokine receptor type 5	CCR5
D17	Harmane	CC1=NC=CC2=C1NC3=CC=CC=C23	33.1	C-C chemokine receptor type 8	CCR8
D17	Harmane	CC1=NC=CC2=C1NC3=CC=CC=C23	33.1	Dual specificity tyrosine-phosphorylation-regulated kinase 4	DYRK4
D17	Harmane	CC1=NC=CC2=C1NC3=CC=CC=C23	33.1	Dual-specificity tyrosine-phosphorylation regulated kinase 1A	DYRK1A
D17	Harmane	CC1=NC=CC2=C1NC3=CC=CC=C23	33.1	Casein kinase I delta	CSNK1D
D17	Harmane	CC1=NC=CC2=C1NC3=CC=CC=C23	33.1	Serotonin 7 (5-HT7) receptor	HTR7
D17	Harmane	CC1=NC=CC2=C1NC3=CC=CC=C23	33.1	Nischarin	NISCH
D17	Harmane	CC1=NC=CC2=C1NC3=CC=CC=C23	33.1	Dual specificty protein kinase CLK1	CLK1
D17	Harmane	CC1=NC=CC2=C1NC3=CC=CC=C23	33.1	Dual-specificity tyrosine-phosphorylation regulated kinase 3	DYRK3
D17	Harmane	CC1=NC=CC2=C1NC3=CC=CC=C23	33.1	Dual specificity tyrosine-phosphorylation-regulated kinase 1B	DYRK1B
D17	Harmane	CC1=NC=CC2=C1NC3=CC=CC=C23	33.1	Dual specificity protein kinase CLK2 (by homology)	CLK2
D17	Harmane	CC1=NC=CC2=C1NC3=CC=CC=C23	33.1	Dual specificity protein kinase CLK4 (by homology)	CLK4
D17	Harmane	CC1=NC=CC2=C1NC3=CC=CC=C23	33.1	C-C chemokine receptor type 1	CCR1
D17	Harmane	CC1=NC=CC2=C1NC3=CC=CC=C23	33.1	Serotonin 2c (5-HT2c) receptor	HTR2C
D17	Harmane	CC1=NC=CC2=C1NC3=CC=CC=C23	33.1	Alpha-2a adrenergic receptor	ADRA2A
D17	Harmane	CC1=NC=CC2=C1NC3=CC=CC=C23	33.1	Alpha-2b adrenergic receptor	ADRA2B
D17	Harmane	CC1=NC=CC2=C1NC3=CC=CC=C23	33.1	Acetylcholinesterase	ACHE
D17	Harmane	CC1=NC=CC2=C1NC3=CC=CC=C23	33.1	Butyrylcholinesterase	BCHE
D17	Harmane	CC1=NC=CC2=C1NC3=CC=CC=C23	33.1	Norepinephrine transporter	SLC6A2
D17	Harmane	CC1=NC=CC2=C1NC3=CC=CC=C23	33.1	Trace amine-associated receptor 1 (by homology)	TAAR1
D17	Harmane	CC1=NC=CC2=C1NC3=CC=CC=C23	33.1	Inhibitor of NF-kappa-B kinase (IKK)	CHUK
D17	Harmane	CC1=NC=CC2=C1NC3=CC=CC=C23	33.1	Cyclin-dependent kinase 5/CDK5 activator 1	CDK5R1
D17	Harmane	CC1=NC=CC2=C1NC3=CC=CC=C23	33.1	Cyclin-dependent kinase 5/CDK5 activator 1	CDK5
D17	Harmane	CC1=NC=CC2=C1NC3=CC=CC=C23	33.1	Serotonin 2a (5-HT2a) receptor	HTR2A
D17	Harmane	CC1=NC=CC2=C1NC3=CC=CC=C23	33.1	CDK9/cyclin T1	CDK9
D17	Harmane	CC1=NC=CC2=C1NC3=CC=CC=C23	33.1	CDK9/cyclin T1	CCNT1
D17	Harmane	CC1=NC=CC2=C1NC3=CC=CC=C23	33.1	Monoamine oxidase A	MAOA
D17	Harmane	CC1=NC=CC2=C1NC3=CC=CC=C23	33.1	Huntingtin	HTT
D17	Harmane	CC1=NC=CC2=C1NC3=CC=CC=C23	33.1	Beta-chymotrypsin	CTRB1
D17	Harmane	CC1=NC=CC2=C1NC3=CC=CC=C23	33.1	Cytochrome P450 1A2	CYP1A2
D17	Harmane	CC1=NC=CC2=C1NC3=CC=CC=C23	33.1	Tankyrase-2	TNKS2
D17	Harmane	CC1=NC=CC2=C1NC3=CC=CC=C23	33.1	Tankyrase-1	TNKS
D17	Harmane	CC1=NC=CC2=C1NC3=CC=CC=C23	33.1	Epidermal growth factor receptor erbB1	EGFR
D17	Harmane	CC1=NC=CC2=C1NC3=CC=CC=C23	33.1	Serotonin 6 (5-HT6) receptor	HTR6
D17	Harmane	CC1=NC=CC2=C1NC3=CC=CC=C23	33.1	PI3-kinase p110-delta/p85-alpha	PIK3CD
D17	Harmane	CC1=NC=CC2=C1NC3=CC=CC=C23	33.1	PI3-kinase p110-delta/p85-alpha	PIK3R1
D17	Harmane	CC1=NC=CC2=C1NC3=CC=CC=C23	33.1	Exportin-1	XPO1
D17	Harmane	CC1=NC=CC2=C1NC3=CC=CC=C23	33.1	Trypsin I	PRSS1
D17	Harmane	CC1=NC=CC2=C1NC3=CC=CC=C23	33.1	Multidrug resistance-associated protein 1	ABCC1
D17	Harmane	CC1=NC=CC2=C1NC3=CC=CC=C23	33.1	P2X purinoceptor 7	P2RX7
D17	Harmane	CC1=NC=CC2=C1NC3=CC=CC=C23	33.1	Serine/threonine-protein kinase PIM3	PIM3
D17	Harmane	CC1=NC=CC2=C1NC3=CC=CC=C23	33.1	Kir3.1/Kir3.4	KCNJ5
D17	Harmane	CC1=NC=CC2=C1NC3=CC=CC=C23	33.1	Kir3.1/Kir3.4	KCNJ3
D17	Harmane	CC1=NC=CC2=C1NC3=CC=CC=C23	33.1	DNA topoisomerase II alpha	TOP2A
D17	Harmane	CC1=NC=CC2=C1NC3=CC=CC=C23	33.1	Monoamine oxidase B	MAOB
D17	Harmane	CC1=NC=CC2=C1NC3=CC=CC=C23	33.1	Metabotropic glutamate receptor 4	GRM4
D17	Harmane	CC1=NC=CC2=C1NC3=CC=CC=C23	33.1	Aldo-keto-reductase family 1 member C3	AKR1C3
D18	Veratric acid	COC1=C(C=C(C=C1)C(=O)O)OC	58.77	Carbonic anhydrase II	CA2
D18	Veratric acid	COC1=C(C=C(C=C1)C(=O)O)OC	58.77	Carbonic anhydrase VII	CA7
D18	Veratric acid	COC1=C(C=C(C=C1)C(=O)O)OC	58.77	Carbonic anhydrase I	CA1
D18	Veratric acid	COC1=C(C=C(C=C1)C(=O)O)OC	58.77	Carbonic anhydrase XII	CA12
D18	Veratric acid	COC1=C(C=C(C=C1)C(=O)O)OC	58.77	Carbonic anhydrase XIV	CA14
D18	Veratric acid	COC1=C(C=C(C=C1)C(=O)O)OC	58.77	Carbonic anhydrase IX	CA9
D18	Veratric acid	COC1=C(C=C(C=C1)C(=O)O)OC	58.77	Carbonic anhydrase IV	CA4
D18	Veratric acid	COC1=C(C=C(C=C1)C(=O)O)OC	58.77	Carbonic anhydrase VA	CA5A
D18	Veratric acid	COC1=C(C=C(C=C1)C(=O)O)OC	58.77	Tyrosine-protein kinase FYN	FYN
D18	Veratric acid	COC1=C(C=C(C=C1)C(=O)O)OC	58.77	Tyrosine-protein kinase LCK	LCK
D18	Veratric acid	COC1=C(C=C(C=C1)C(=O)O)OC	58.77	Carbonic anhydrase III	CA3
D18	Veratric acid	COC1=C(C=C(C=C1)C(=O)O)OC	58.77	Carbonic anhydrase XIII (by homology)	CA13
D18	Veratric acid	COC1=C(C=C(C=C1)C(=O)O)OC	58.77	Carbonic anhydrase VI	CA6
D18	Veratric acid	COC1=C(C=C(C=C1)C(=O)O)OC	58.77	Transthyretin	TTR
D18	Veratric acid	COC1=C(C=C(C=C1)C(=O)O)OC	58.77	Aldo-keto-reductase family 1 member C3	AKR1C3
D18	Veratric acid	COC1=C(C=C(C=C1)C(=O)O)OC	58.77	Alpha-(1,3)-fucosyltransferase 7	FUT7
D18	Veratric acid	COC1=C(C=C(C=C1)C(=O)O)OC	58.77	Carbonic anhydrase VB	CA5B
D18	Veratric acid	COC1=C(C=C(C=C1)C(=O)O)OC	58.77	Neuronal acetylcholine receptor; alpha4/beta2	CHRNA4
D18	Veratric acid	COC1=C(C=C(C=C1)C(=O)O)OC	58.77	Neuronal acetylcholine receptor; alpha4/beta2	CHRNB2
D18	Veratric acid	COC1=C(C=C(C=C1)C(=O)O)OC	58.77	Thiopurine S-methyltransferase	TPMT
D18	Veratric acid	COC1=C(C=C(C=C1)C(=O)O)OC	58.77	Neuronal acetylcholine receptor protein alpha-7 subunit	CHRNA7
D18	Veratric acid	COC1=C(C=C(C=C1)C(=O)O)OC	58.77	Aryl hydrocarbon receptor	AHR
D18	Veratric acid	COC1=C(C=C(C=C1)C(=O)O)OC	58.77	Lysine-specific demethylase 4D-like	KDM4E
D18	Veratric acid	COC1=C(C=C(C=C1)C(=O)O)OC	58.77	Lysine-specific demethylase 3A	KDM3A
D18	Veratric acid	COC1=C(C=C(C=C1)C(=O)O)OC	58.77	Lysine-specific demethylase 2A	KDM2A
D18	Veratric acid	COC1=C(C=C(C=C1)C(=O)O)OC	58.77	Lysine-specific demethylase 5C	KDM5C
D18	Veratric acid	COC1=C(C=C(C=C1)C(=O)O)OC	58.77	Lysine-specific demethylase 4A	KDM4A
D18	Veratric acid	COC1=C(C=C(C=C1)C(=O)O)OC	58.77	Lysine-specific demethylase 4C	KDM4C
D18	Veratric acid	COC1=C(C=C(C=C1)C(=O)O)OC	58.77	Serine/threonine-protein kinase/endoribonuclease IRE1	ERN1
D18	Veratric acid	COC1=C(C=C(C=C1)C(=O)O)OC	58.77	Lysine-specific demethylase 6B	KDM6B
D18	Veratric acid	COC1=C(C=C(C=C1)C(=O)O)OC	58.77	Serine/threonine-protein kinase PIM1	PIM1
D18	Veratric acid	COC1=C(C=C(C=C1)C(=O)O)OC	58.77	Matrix metalloproteinase 12	MMP12
D18	Veratric acid	COC1=C(C=C(C=C1)C(=O)O)OC	58.77	Matrix metalloproteinase 8	MMP8
D18	Veratric acid	COC1=C(C=C(C=C1)C(=O)O)OC	58.77	Prostanoid DP receptor	PTGDR
D18	Veratric acid	COC1=C(C=C(C=C1)C(=O)O)OC	58.77	Tubulin beta-1 chain	TUBB1
D18	Veratric acid	COC1=C(C=C(C=C1)C(=O)O)OC	58.77	Kynurenine 3-monooxygenase (by homology)	KMO
D18	Veratric acid	COC1=C(C=C(C=C1)C(=O)O)OC	58.77	Angiotensin-converting enzyme (by homology)	ACE
D18	Veratric acid	COC1=C(C=C(C=C1)C(=O)O)OC	58.77	Intercellular adhesion molecule (ICAM-1), Integrin alpha-L/beta-2	ITGAL
D18	Veratric acid	COC1=C(C=C(C=C1)C(=O)O)OC	58.77	Intercellular adhesion molecule (ICAM-1), Integrin alpha-L/beta-2	ICAM1
D18	Veratric acid	COC1=C(C=C(C=C1)C(=O)O)OC	58.77	Intercellular adhesion molecule (ICAM-1), Integrin alpha-L/beta-2	ITGB2
D18	Veratric acid	COC1=C(C=C(C=C1)C(=O)O)OC	58.77	Peroxisome proliferator-activated receptor alpha (by homology)	PPARA
D18	Veratric acid	COC1=C(C=C(C=C1)C(=O)O)OC	58.77	Egl nine homolog 3	EGLN3
D18	Veratric acid	COC1=C(C=C(C=C1)C(=O)O)OC	58.77	Hydroxycarboxylic acid receptor 2	HCAR2
D18	Veratric acid	COC1=C(C=C(C=C1)C(=O)O)OC	58.77	Mast cell carboxypeptidase A	CPA3
D18	Veratric acid	COC1=C(C=C(C=C1)C(=O)O)OC	58.77	Plasminogen activator inhibitor-1	SERPINE1
D18	Veratric acid	COC1=C(C=C(C=C1)C(=O)O)OC	58.77	Palmitoleoyl-protein carboxylesterase NOTUM	NOTUM
D18	Veratric acid	COC1=C(C=C(C=C1)C(=O)O)OC	58.77	G-protein coupled receptor kinase 2	GRK2
D18	Veratric acid	COC1=C(C=C(C=C1)C(=O)O)OC	58.77	T1R1/T1R3_UNCURATED	TAS1R3
D18	Veratric acid	COC1=C(C=C(C=C1)C(=O)O)OC	58.77	T1R1/T1R3_UNCURATED	TAS1R1
D18	Veratric acid	COC1=C(C=C(C=C1)C(=O)O)OC	58.77	DNA polymerase alpha subunit	POLA1
D18	Veratric acid	COC1=C(C=C(C=C1)C(=O)O)OC	58.77	DNA polymerase beta	POLB
D18	Veratric acid	COC1=C(C=C(C=C1)C(=O)O)OC	58.77	Squalene monooxygenase (by homology)	SQLE
D18	Veratric acid	COC1=C(C=C(C=C1)C(=O)O)OC	58.77	Monoamine oxidase B	MAOB
D18	Veratric acid	COC1=C(C=C(C=C1)C(=O)O)OC	58.77	Aminopeptidase B	RNPEP
D18	Veratric acid	COC1=C(C=C(C=C1)C(=O)O)OC	58.77	Lysine-specific demethylase 4B	KDM4B
D18	Veratric acid	COC1=C(C=C(C=C1)C(=O)O)OC	58.77	Lysine-specific demethylase 5B	KDM5B
D18	Veratric acid	COC1=C(C=C(C=C1)C(=O)O)OC	58.77	Lysine-specific demethylase 4D	KDM4D
D18	Veratric acid	COC1=C(C=C(C=C1)C(=O)O)OC	58.77	Monoamine oxidase A	MAOA
D19	Hesperidin	CC1C(C(C(C(O1)OCC2C(C(C(C(O2)OC3=CC(=C4C(=O)CC(OC4=C3)C5=CC(=C(C=C5)OC)O)O)O)O)O)O)O)O	28.33	Cytochrome P450 19A1	CYP19A1
D19	Hesperidin	CC1C(C(C(C(O1)OCC2C(C(C(C(O2)OC3=CC(=C4C(=O)CC(OC4=C3)C5=CC(=C(C=C5)OC)O)O)O)O)O)O)O)O	28.33	Steroid 5-alpha-reductase 1	SRD5A1
D19	Hesperidin	CC1C(C(C(C(O1)OCC2C(C(C(C(O2)OC3=CC(=C4C(=O)CC(OC4=C3)C5=CC(=C(C=C5)OC)O)O)O)O)O)O)O)O	28.33	Sodium/glucose cotransporter 1	SLC5A1
D19	Hesperidin	CC1C(C(C(C(O1)OCC2C(C(C(C(O2)OC3=CC(=C4C(=O)CC(OC4=C3)C5=CC(=C(C=C5)OC)O)O)O)O)O)O)O)O	28.33	Sodium/glucose cotransporter 2	SLC5A2
D19	Hesperidin	CC1C(C(C(C(O1)OCC2C(C(C(C(O2)OC3=CC(=C4C(=O)CC(OC4=C3)C5=CC(=C(C=C5)OC)O)O)O)O)O)O)O)O	28.33	Carbonic anhydrase XII	CA12
D19	Hesperidin	CC1C(C(C(C(O1)OCC2C(C(C(C(O2)OC3=CC(=C4C(=O)CC(OC4=C3)C5=CC(=C(C=C5)OC)O)O)O)O)O)O)O)O	28.33	Carbonic anhydrase II	CA2
D19	Hesperidin	CC1C(C(C(C(O1)OCC2C(C(C(C(O2)OC3=CC(=C4C(=O)CC(OC4=C3)C5=CC(=C(C=C5)OC)O)O)O)O)O)O)O)O	28.33	Carbonic anhydrase I	CA1
D19	Hesperidin	CC1C(C(C(C(O1)OCC2C(C(C(C(O2)OC3=CC(=C4C(=O)CC(OC4=C3)C5=CC(=C(C=C5)OC)O)O)O)O)O)O)O)O	28.33	Tyrosinase	TYR
D19	Hesperidin	CC1C(C(C(C(O1)OCC2C(C(C(C(O2)OC3=CC(=C4C(=O)CC(OC4=C3)C5=CC(=C(C=C5)OC)O)O)O)O)O)O)O)O	28.33	Cyclooxygenase-1	PTGS1
D19	Hesperidin	CC1C(C(C(C(O1)OCC2C(C(C(C(O2)OC3=CC(=C4C(=O)CC(OC4=C3)C5=CC(=C(C=C5)OC)O)O)O)O)O)O)O)O	28.33	Low affinity sodium-glucose cotransporter	SLC5A4
D19	Hesperidin	CC1C(C(C(C(O1)OCC2C(C(C(C(O2)OC3=CC(=C4C(=O)CC(OC4=C3)C5=CC(=C(C=C5)OC)O)O)O)O)O)O)O)O	28.33	Epoxide hydratase	EPHX2
D19	Hesperidin	CC1C(C(C(C(O1)OCC2C(C(C(C(O2)OC3=CC(=C4C(=O)CC(OC4=C3)C5=CC(=C(C=C5)OC)O)O)O)O)O)O)O)O	28.33	Matrix metalloproteinase 13	MMP13
D19	Hesperidin	CC1C(C(C(C(O1)OCC2C(C(C(C(O2)OC3=CC(=C4C(=O)CC(OC4=C3)C5=CC(=C(C=C5)OC)O)O)O)O)O)O)O)O	28.33	Matrix metalloproteinase 12	MMP12
D19	Hesperidin	CC1C(C(C(C(O1)OCC2C(C(C(C(O2)OC3=CC(=C4C(=O)CC(OC4=C3)C5=CC(=C(C=C5)OC)O)O)O)O)O)O)O)O	28.33	Cytochrome P450 1B1	CYP1B1
D19	Hesperidin	CC1C(C(C(C(O1)OCC2C(C(C(C(O2)OC3=CC(=C4C(=O)CC(OC4=C3)C5=CC(=C(C=C5)OC)O)O)O)O)O)O)O)O	28.33	Carbonic anhydrase III	CA3
D19	Hesperidin	CC1C(C(C(C(O1)OCC2C(C(C(C(O2)OC3=CC(=C4C(=O)CC(OC4=C3)C5=CC(=C(C=C5)OC)O)O)O)O)O)O)O)O	28.33	Carbonic anhydrase VI	CA6
D19	Hesperidin	CC1C(C(C(C(O1)OCC2C(C(C(C(O2)OC3=CC(=C4C(=O)CC(OC4=C3)C5=CC(=C(C=C5)OC)O)O)O)O)O)O)O)O	28.33	Carbonic anhydrase XIII	CA13
D19	Hesperidin	CC1C(C(C(C(O1)OCC2C(C(C(C(O2)OC3=CC(=C4C(=O)CC(OC4=C3)C5=CC(=C(C=C5)OC)O)O)O)O)O)O)O)O	28.33	Carbonic anhydrase VB	CA5B
D19	Hesperidin	CC1C(C(C(C(O1)OCC2C(C(C(C(O2)OC3=CC(=C4C(=O)CC(OC4=C3)C5=CC(=C(C=C5)OC)O)O)O)O)O)O)O)O	28.33	P-glycoprotein 1 (by homology)	ABCB1
D19	Hesperidin	CC1C(C(C(C(O1)OCC2C(C(C(C(O2)OC3=CC(=C4C(=O)CC(OC4=C3)C5=CC(=C(C=C5)OC)O)O)O)O)O)O)O)O	28.33	Carbonic anhydrase VA	CA5A
D19	Hesperidin	CC1C(C(C(C(O1)OCC2C(C(C(C(O2)OC3=CC(=C4C(=O)CC(OC4=C3)C5=CC(=C(C=C5)OC)O)O)O)O)O)O)O)O	28.33	Transforming protein p21/H-Ras-1	HRAS
D19	Hesperidin	CC1C(C(C(C(O1)OCC2C(C(C(C(O2)OC3=CC(=C4C(=O)CC(OC4=C3)C5=CC(=C(C=C5)OC)O)O)O)O)O)O)O)O	28.33	Carbonic anhydrase VII	CA7
D19	Hesperidin	CC1C(C(C(C(O1)OCC2C(C(C(C(O2)OC3=CC(=C4C(=O)CC(OC4=C3)C5=CC(=C(C=C5)OC)O)O)O)O)O)O)O)O	28.33	Carbonic anhydrase IV	CA4
D19	Hesperidin	CC1C(C(C(C(O1)OCC2C(C(C(C(O2)OC3=CC(=C4C(=O)CC(OC4=C3)C5=CC(=C(C=C5)OC)O)O)O)O)O)O)O)O	28.33	Matrix metalloproteinase 7	MMP7
D19	Hesperidin	CC1C(C(C(C(O1)OCC2C(C(C(C(O2)OC3=CC(=C4C(=O)CC(OC4=C3)C5=CC(=C(C=C5)OC)O)O)O)O)O)O)O)O	28.33	Matrix metalloproteinase 8	MMP8
D19	Hesperidin	CC1C(C(C(C(O1)OCC2C(C(C(C(O2)OC3=CC(=C4C(=O)CC(OC4=C3)C5=CC(=C(C=C5)OC)O)O)O)O)O)O)O)O	28.33	Carbonic anhydrase XIV	CA14
D19	Hesperidin	CC1C(C(C(C(O1)OCC2C(C(C(C(O2)OC3=CC(=C4C(=O)CC(OC4=C3)C5=CC(=C(C=C5)OC)O)O)O)O)O)O)O)O	28.33	Taste receptor type 2 member 31	TAS2R31
D19	Hesperidin	CC1C(C(C(C(O1)OCC2C(C(C(C(O2)OC3=CC(=C4C(=O)CC(OC4=C3)C5=CC(=C(C=C5)OC)O)O)O)O)O)O)O)O	28.33	Acidic mammalian chitinase	CHIA
D19	Hesperidin	CC1C(C(C(C(O1)OCC2C(C(C(C(O2)OC3=CC(=C4C(=O)CC(OC4=C3)C5=CC(=C(C=C5)OC)O)O)O)O)O)O)O)O	28.33	Solute carrier family 28 member 3	SLC28A3
D19	Hesperidin	CC1C(C(C(C(O1)OCC2C(C(C(C(O2)OC3=CC(=C4C(=O)CC(OC4=C3)C5=CC(=C(C=C5)OC)O)O)O)O)O)O)O)O	28.33	Equilibrative nucleoside transporter 1	SLC29A1
D19	Hesperidin	CC1C(C(C(C(O1)OCC2C(C(C(C(O2)OC3=CC(=C4C(=O)CC(OC4=C3)C5=CC(=C(C=C5)OC)O)O)O)O)O)O)O)O	28.33	Telomerase reverse transcriptase	TERT
D19	Hesperidin	CC1C(C(C(C(O1)OCC2C(C(C(C(O2)OC3=CC(=C4C(=O)CC(OC4=C3)C5=CC(=C(C=C5)OC)O)O)O)O)O)O)O)O	28.33	Adenosine A1 receptor	ADORA1
D20	Kaempferol-3-O-β-D-glucopyranoside	C1=CC(=CC=C1C2=C(C(=O)C3=C(C=C(C=C3O2)O)O)OC4C(C(C(C(O4)CO)O)O)O)O	26.48	Aldose reductase (by homology)	AKR1B1
D20	Kaempferol-3-O-β-D-glucopyranoside	C1=CC(=CC=C1C2=C(C(=O)C3=C(C=C(C=C3O2)O)O)OC4C(C(C(C(O4)CO)O)O)O)O	26.48	Carbonic anhydrase II	CA2
D20	Kaempferol-3-O-β-D-glucopyranoside	C1=CC(=CC=C1C2=C(C(=O)C3=C(C=C(C=C3O2)O)O)OC4C(C(C(C(O4)CO)O)O)O)O	26.48	Carbonic anhydrase VII	CA7
D20	Kaempferol-3-O-β-D-glucopyranoside	C1=CC(=CC=C1C2=C(C(=O)C3=C(C=C(C=C3O2)O)O)OC4C(C(C(C(O4)CO)O)O)O)O	26.48	Carbonic anhydrase XII	CA12
D20	Kaempferol-3-O-β-D-glucopyranoside	C1=CC(=CC=C1C2=C(C(=O)C3=C(C=C(C=C3O2)O)O)OC4C(C(C(C(O4)CO)O)O)O)O	26.48	Carbonic anhydrase IV	CA4
D20	Kaempferol-3-O-β-D-glucopyranoside	C1=CC(=CC=C1C2=C(C(=O)C3=C(C=C(C=C3O2)O)O)OC4C(C(C(C(O4)CO)O)O)O)O	26.48	Acetylcholinesterase	ACHE
D20	Kaempferol-3-O-β-D-glucopyranoside	C1=CC(=CC=C1C2=C(C(=O)C3=C(C=C(C=C3O2)O)O)OC4C(C(C(C(O4)CO)O)O)O)O	26.48	NADPH oxidase 4	NOX4
D20	Kaempferol-3-O-β-D-glucopyranoside	C1=CC(=CC=C1C2=C(C(=O)C3=C(C=C(C=C3O2)O)O)OC4C(C(C(C(O4)CO)O)O)O)O	26.48	Adrenergic receptor alpha-2	ADRA2C
D20	Kaempferol-3-O-β-D-glucopyranoside	C1=CC(=CC=C1C2=C(C(=O)C3=C(C=C(C=C3O2)O)O)OC4C(C(C(C(O4)CO)O)O)O)O	26.48	Quinone reductase 2	NQO2
D20	Kaempferol-3-O-β-D-glucopyranoside	C1=CC(=CC=C1C2=C(C(=O)C3=C(C=C(C=C3O2)O)O)OC4C(C(C(C(O4)CO)O)O)O)O	26.48	Ribosomal protein S6 kinase alpha 3	RPS6KA3
D20	Kaempferol-3-O-β-D-glucopyranoside	C1=CC(=CC=C1C2=C(C(=O)C3=C(C=C(C=C3O2)O)O)OC4C(C(C(C(O4)CO)O)O)O)O	26.48	Neuromedin-U receptor 2	NMUR2
D20	Kaempferol-3-O-β-D-glucopyranoside	C1=CC(=CC=C1C2=C(C(=O)C3=C(C=C(C=C3O2)O)O)OC4C(C(C(C(O4)CO)O)O)O)O	26.48	Alpha-2a adrenergic receptor	ADRA2A
D20	Kaempferol-3-O-β-D-glucopyranoside	C1=CC(=CC=C1C2=C(C(=O)C3=C(C=C(C=C3O2)O)O)OC4C(C(C(C(O4)CO)O)O)O)O	26.48	Lymphocyte differentiation antigen CD38	CD38
D20	Kaempferol-3-O-β-D-glucopyranoside	C1=CC(=CC=C1C2=C(C(=O)C3=C(C=C(C=C3O2)O)O)OC4C(C(C(C(O4)CO)O)O)O)O	26.48	Phosphodiesterase 5A	PDE5A
D20	Kaempferol-3-O-β-D-glucopyranoside	C1=CC(=CC=C1C2=C(C(=O)C3=C(C=C(C=C3O2)O)O)OC4C(C(C(C(O4)CO)O)O)O)O	26.48	Cyclooxygenase-2	PTGS2
D20	Kaempferol-3-O-β-D-glucopyranoside	C1=CC(=CC=C1C2=C(C(=O)C3=C(C=C(C=C3O2)O)O)OC4C(C(C(C(O4)CO)O)O)O)O	26.48	Adenosine A1 receptor (by homology)	ADORA1
D20	Kaempferol-3-O-β-D-glucopyranoside	C1=CC(=CC=C1C2=C(C(=O)C3=C(C=C(C=C3O2)O)O)OC4C(C(C(C(O4)CO)O)O)O)O	26.48	TNF-alpha	TNF
D20	Kaempferol-3-O-β-D-glucopyranoside	C1=CC(=CC=C1C2=C(C(=O)C3=C(C=C(C=C3O2)O)O)OC4C(C(C(C(O4)CO)O)O)O)O	26.48	Interleukin-2	IL2
D20	Kaempferol-3-O-β-D-glucopyranoside	C1=CC(=CC=C1C2=C(C(=O)C3=C(C=C(C=C3O2)O)O)OC4C(C(C(C(O4)CO)O)O)O)O	26.48	Xanthine dehydrogenase	XDH
D20	Kaempferol-3-O-β-D-glucopyranoside	C1=CC(=CC=C1C2=C(C(=O)C3=C(C=C(C=C3O2)O)O)OC4C(C(C(C(O4)CO)O)O)O)O	26.48	Arachidonate 5-lipoxygenase	ALOX5
D20	Kaempferol-3-O-β-D-glucopyranoside	C1=CC(=CC=C1C2=C(C(=O)C3=C(C=C(C=C3O2)O)O)OC4C(C(C(C(O4)CO)O)O)O)O	26.48	Equilibrative nucleoside transporter 1	SLC29A1
D21	Vincoside lactam	C=CC1C2CC3C4=C(CCN3C(=O)C2=COC1OC5C(C(C(C(O5)CO)O)O)O)C6=CC=CC=C6N4	33.95	Sodium/glucose cotransporter 2	SLC5A2
D21	Vincoside lactam	C=CC1C2CC3C4=C(CCN3C(=O)C2=COC1OC5C(C(C(C(O5)CO)O)O)O)C6=CC=CC=C6N4	33.95	Sodium/nucleoside cotransporter 2	SLC28A2
D21	Vincoside lactam	C=CC1C2CC3C4=C(CCN3C(=O)C2=COC1OC5C(C(C(C(O5)CO)O)O)O)C6=CC=CC=C6N4	33.95	Adenosine A1 receptor (by homology)	ADORA1
D21	Vincoside lactam	C=CC1C2CC3C4=C(CCN3C(=O)C2=COC1OC5C(C(C(C(O5)CO)O)O)O)C6=CC=CC=C6N4	33.95	Adenosine A2a receptor (by homology)	ADORA2A
D21	Vincoside lactam	C=CC1C2CC3C4=C(CCN3C(=O)C2=COC1OC5C(C(C(C(O5)CO)O)O)O)C6=CC=CC=C6N4	33.95	Matrix metalloproteinase 13	MMP13
D21	Vincoside lactam	C=CC1C2CC3C4=C(CCN3C(=O)C2=COC1OC5C(C(C(C(O5)CO)O)O)O)C6=CC=CC=C6N4	33.95	Matrix metalloproteinase 9	MMP9
D21	Vincoside lactam	C=CC1C2CC3C4=C(CCN3C(=O)C2=COC1OC5C(C(C(C(O5)CO)O)O)O)C6=CC=CC=C6N4	33.95	Matrix metalloproteinase 2	MMP2
D21	Vincoside lactam	C=CC1C2CC3C4=C(CCN3C(=O)C2=COC1OC5C(C(C(C(O5)CO)O)O)O)C6=CC=CC=C6N4	33.95	Matrix metalloproteinase 8	MMP8
D21	Vincoside lactam	C=CC1C2CC3C4=C(CCN3C(=O)C2=COC1OC5C(C(C(C(O5)CO)O)O)O)C6=CC=CC=C6N4	33.95	Sodium/glucose cotransporter 1	SLC5A1
D21	Vincoside lactam	C=CC1C2CC3C4=C(CCN3C(=O)C2=COC1OC5C(C(C(C(O5)CO)O)O)O)C6=CC=CC=C6N4	33.95	Equilibrative nucleoside transporter 1	SLC29A1
D21	Vincoside lactam	C=CC1C2CC3C4=C(CCN3C(=O)C2=COC1OC5C(C(C(C(O5)CO)O)O)O)C6=CC=CC=C6N4	33.95	Carbonic anhydrase II	CA2
D21	Vincoside lactam	C=CC1C2CC3C4=C(CCN3C(=O)C2=COC1OC5C(C(C(C(O5)CO)O)O)O)C6=CC=CC=C6N4	33.95	Carbonic anhydrase I	CA1
D21	Vincoside lactam	C=CC1C2CC3C4=C(CCN3C(=O)C2=COC1OC5C(C(C(C(O5)CO)O)O)O)C6=CC=CC=C6N4	33.95	Carbonic anhydrase IX	CA9
D21	Vincoside lactam	C=CC1C2CC3C4=C(CCN3C(=O)C2=COC1OC5C(C(C(C(O5)CO)O)O)O)C6=CC=CC=C6N4	33.95	Coagulation factor VII/tissue factor	F3
D21	Vincoside lactam	C=CC1C2CC3C4=C(CCN3C(=O)C2=COC1OC5C(C(C(C(O5)CO)O)O)O)C6=CC=CC=C6N4	33.95	Adenosine A2b receptor	ADORA2B
D21	Vincoside lactam	C=CC1C2CC3C4=C(CCN3C(=O)C2=COC1OC5C(C(C(C(O5)CO)O)O)O)C6=CC=CC=C6N4	33.95	Adenosine kinase	ADK
D21	Vincoside lactam	C=CC1C2CC3C4=C(CCN3C(=O)C2=COC1OC5C(C(C(C(O5)CO)O)O)O)C6=CC=CC=C6N4	33.95	Glucose transporter (by homology)	SLC2A1
D21	Vincoside lactam	C=CC1C2CC3C4=C(CCN3C(=O)C2=COC1OC5C(C(C(C(O5)CO)O)O)O)C6=CC=CC=C6N4	33.95	Low affinity sodium-glucose cotransporter	SLC5A4
D21	Vincoside lactam	C=CC1C2CC3C4=C(CCN3C(=O)C2=COC1OC5C(C(C(C(O5)CO)O)O)O)C6=CC=CC=C6N4	33.95	Dual specificity mitogen-activated protein kinase kinase 1	MAP2K1
D21	Vincoside lactam	C=CC1C2CC3C4=C(CCN3C(=O)C2=COC1OC5C(C(C(C(O5)CO)O)O)O)C6=CC=CC=C6N4	33.95	Galectin-3	LGALS3
D21	Vincoside lactam	C=CC1C2CC3C4=C(CCN3C(=O)C2=COC1OC5C(C(C(C(O5)CO)O)O)O)C6=CC=CC=C6N4	33.95	Galectin-1	LGALS1
D21	Vincoside lactam	C=CC1C2CC3C4=C(CCN3C(=O)C2=COC1OC5C(C(C(C(O5)CO)O)O)O)C6=CC=CC=C6N4	33.95	Adenosine A3 receptor	ADORA3
D21	Vincoside lactam	C=CC1C2CC3C4=C(CCN3C(=O)C2=COC1OC5C(C(C(C(O5)CO)O)O)O)C6=CC=CC=C6N4	33.95	Peptidyl-prolyl cis-trans isomerase NIMA-interacting 1	PIN1
D21	Vincoside lactam	C=CC1C2CC3C4=C(CCN3C(=O)C2=COC1OC5C(C(C(C(O5)CO)O)O)O)C6=CC=CC=C6N4	33.95	Carbonic anhydrase XII	CA12
D21	Vincoside lactam	C=CC1C2CC3C4=C(CCN3C(=O)C2=COC1OC5C(C(C(C(O5)CO)O)O)O)C6=CC=CC=C6N4	33.95	Carbonic anhydrase XIV	CA14
D21	Vincoside lactam	C=CC1C2CC3C4=C(CCN3C(=O)C2=COC1OC5C(C(C(C(O5)CO)O)O)O)C6=CC=CC=C6N4	33.95	DNA topoisomerase I	TOP1
D21	Vincoside lactam	C=CC1C2CC3C4=C(CCN3C(=O)C2=COC1OC5C(C(C(C(O5)CO)O)O)O)C6=CC=CC=C6N4	33.95	Tyrosine-protein kinase JAK2	JAK2
D21	Vincoside lactam	C=CC1C2CC3C4=C(CCN3C(=O)C2=COC1OC5C(C(C(C(O5)CO)O)O)O)C6=CC=CC=C6N4	33.95	Uridine phosphorylase 1 (by homology)	UPP1
D21	Vincoside lactam	C=CC1C2CC3C4=C(CCN3C(=O)C2=COC1OC5C(C(C(C(O5)CO)O)O)O)C6=CC=CC=C6N4	33.95	Eukaryotic initiation factor 4A-I	EIF4A1
D21	Vincoside lactam	C=CC1C2CC3C4=C(CCN3C(=O)C2=COC1OC5C(C(C(C(O5)CO)O)O)O)C6=CC=CC=C6N4	33.95	MAP kinase p38 alpha	MAPK14
D21	Vincoside lactam	C=CC1C2CC3C4=C(CCN3C(=O)C2=COC1OC5C(C(C(C(O5)CO)O)O)O)C6=CC=CC=C6N4	33.95	Hexokinase type IV	GCK
D21	Vincoside lactam	C=CC1C2CC3C4=C(CCN3C(=O)C2=COC1OC5C(C(C(C(O5)CO)O)O)O)C6=CC=CC=C6N4	33.95	MAP kinase ERK2	MAPK1
D21	Vincoside lactam	C=CC1C2CC3C4=C(CCN3C(=O)C2=COC1OC5C(C(C(C(O5)CO)O)O)O)C6=CC=CC=C6N4	33.95	Serine/threonine-protein kinase B-raf	BRAF
D21	Vincoside lactam	C=CC1C2CC3C4=C(CCN3C(=O)C2=COC1OC5C(C(C(C(O5)CO)O)O)O)C6=CC=CC=C6N4	33.95	Cathepsin L	CTSL
D21	Vincoside lactam	C=CC1C2CC3C4=C(CCN3C(=O)C2=COC1OC5C(C(C(C(O5)CO)O)O)O)C6=CC=CC=C6N4	33.95	NAD-dependent deacetylase sirtuin 2	SIRT2
D21	Vincoside lactam	C=CC1C2CC3C4=C(CCN3C(=O)C2=COC1OC5C(C(C(C(O5)CO)O)O)O)C6=CC=CC=C6N4	33.95	Tyrosine-protein kinase SYK	SYK
D21	Vincoside lactam	C=CC1C2CC3C4=C(CCN3C(=O)C2=COC1OC5C(C(C(C(O5)CO)O)O)O)C6=CC=CC=C6N4	33.95	Heat shock cognate 71 kDa protein	HSPA8
D21	Vincoside lactam	C=CC1C2CC3C4=C(CCN3C(=O)C2=COC1OC5C(C(C(C(O5)CO)O)O)O)C6=CC=CC=C6N4	33.95	78 kDa glucose-regulated protein	HSPA5
D21	Vincoside lactam	C=CC1C2CC3C4=C(CCN3C(=O)C2=COC1OC5C(C(C(C(O5)CO)O)O)O)C6=CC=CC=C6N4	33.95	Interleukin-1 receptor-associated kinase 4	IRAK4
D21	Vincoside lactam	C=CC1C2CC3C4=C(CCN3C(=O)C2=COC1OC5C(C(C(C(O5)CO)O)O)O)C6=CC=CC=C6N4	33.95	Sodium channel protein type IX alpha subunit	SCN9A
D21	Vincoside lactam	C=CC1C2CC3C4=C(CCN3C(=O)C2=COC1OC5C(C(C(C(O5)CO)O)O)O)C6=CC=CC=C6N4	33.95	NAD kinase	NADK
D21	Vincoside lactam	C=CC1C2CC3C4=C(CCN3C(=O)C2=COC1OC5C(C(C(C(O5)CO)O)O)O)C6=CC=CC=C6N4	33.95	Hepatocyte growth factor receptor	MET
D21	Vincoside lactam	C=CC1C2CC3C4=C(CCN3C(=O)C2=COC1OC5C(C(C(C(O5)CO)O)O)O)C6=CC=CC=C6N4	33.95	Nerve growth factor receptor Trk-A	NTRK1
D21	Vincoside lactam	C=CC1C2CC3C4=C(CCN3C(=O)C2=COC1OC5C(C(C(C(O5)CO)O)O)O)C6=CC=CC=C6N4	33.95	Sodium/myo-inositol cotransporter 2	SLC5A11
D21	Vincoside lactam	C=CC1C2CC3C4=C(CCN3C(=O)C2=COC1OC5C(C(C(C(O5)CO)O)O)O)C6=CC=CC=C6N4	33.95	Integrin alpha-4/beta-1	ITGB1
D21	Vincoside lactam	C=CC1C2CC3C4=C(CCN3C(=O)C2=COC1OC5C(C(C(C(O5)CO)O)O)O)C6=CC=CC=C6N4	33.95	Integrin alpha-4/beta-1	ITGA4
D21	Vincoside lactam	C=CC1C2CC3C4=C(CCN3C(=O)C2=COC1OC5C(C(C(C(O5)CO)O)O)O)C6=CC=CC=C6N4	33.95	Purinergic receptor P2Y12 (by homology)	P2RY12
D21	Vincoside lactam	C=CC1C2CC3C4=C(CCN3C(=O)C2=COC1OC5C(C(C(C(O5)CO)O)O)O)C6=CC=CC=C6N4	33.95	Integrin alpha-4/beta-7	ITGB7
D21	Vincoside lactam	C=CC1C2CC3C4=C(CCN3C(=O)C2=COC1OC5C(C(C(C(O5)CO)O)O)O)C6=CC=CC=C6N4	33.95	Integrin alpha-4/beta-7	ITGA4
D21	Vincoside lactam	C=CC1C2CC3C4=C(CCN3C(=O)C2=COC1OC5C(C(C(C(O5)CO)O)O)O)C6=CC=CC=C6N4	33.95	Cyclin-dependent kinase 2	CDK2
D21	Vincoside lactam	C=CC1C2CC3C4=C(CCN3C(=O)C2=COC1OC5C(C(C(C(O5)CO)O)O)O)C6=CC=CC=C6N4	33.95	Cyclin-dependent kinase 1	CDK1
D21	Vincoside lactam	C=CC1C2CC3C4=C(CCN3C(=O)C2=COC1OC5C(C(C(C(O5)CO)O)O)O)C6=CC=CC=C6N4	33.95	Cyclin-dependent kinase 2/cyclin E	CCNE2
D21	Vincoside lactam	C=CC1C2CC3C4=C(CCN3C(=O)C2=COC1OC5C(C(C(C(O5)CO)O)O)O)C6=CC=CC=C6N4	33.95	Cyclin-dependent kinase 2/cyclin E	CDK2
D21	Vincoside lactam	C=CC1C2CC3C4=C(CCN3C(=O)C2=COC1OC5C(C(C(C(O5)CO)O)O)O)C6=CC=CC=C6N4	33.95	Cyclin-dependent kinase 2/cyclin E	CCNE1
D22	(+)-medioresinol	COC1=CC(=CC(=C1O)OC)C2C3COC(C3CO2)C4=CC(=C(C=C4)O)OC	87.19	Arachidonate 5-lipoxygenase	ALOX5
D22	(+)-medioresinol	COC1=CC(=CC(=C1O)OC)C2C3COC(C3CO2)C4=CC(=C(C=C4)O)OC	87.19	Platelet activating factor receptor	PTAFR
D22	(+)-medioresinol	COC1=CC(=CC(=C1O)OC)C2C3COC(C3CO2)C4=CC(=C(C=C4)O)OC	87.19	Induced myeloid leukemia cell differentiation protein Mcl-1	MCL1
D22	(+)-medioresinol	COC1=CC(=CC(=C1O)OC)C2C3COC(C3CO2)C4=CC(=C(C=C4)O)OC	87.19	c-Jun N-terminal kinase 2	MAPK9
D22	(+)-medioresinol	COC1=CC(=CC(=C1O)OC)C2C3COC(C3CO2)C4=CC(=C(C=C4)O)OC	87.19	Testis-specific androgen-binding protein	SHBG
D22	(+)-medioresinol	COC1=CC(=CC(=C1O)OC)C2C3COC(C3CO2)C4=CC(=C(C=C4)O)OC	87.19	Sodium/glucose cotransporter 2	SLC5A2
D22	(+)-medioresinol	COC1=CC(=CC(=C1O)OC)C2C3COC(C3CO2)C4=CC(=C(C=C4)O)OC	87.19	PI3-kinase p110-gamma subunit	PIK3CG
D22	(+)-medioresinol	COC1=CC(=CC(=C1O)OC)C2C3COC(C3CO2)C4=CC(=C(C=C4)O)OC	87.19	PI3-kinase p110-alpha subunit	PIK3CA
D22	(+)-medioresinol	COC1=CC(=CC(=C1O)OC)C2C3COC(C3CO2)C4=CC(=C(C=C4)O)OC	87.19	Cannabinoid receptor 2	CNR2
D23	Beta-sitosterol palmitate	CCCCCCCCCCCCCCCC(=O)OC1CCC2(C3CCC4(C(C3CC=C2C1)CCC4C(C)CCC(CC)C(C)C)C)C	30.91	Cytochrome P450 17A1	CYP17A1
D23	Beta-sitosterol palmitate	CCCCCCCCCCCCCCCC(=O)OC1CCC2(C3CCC4(C(C3CC=C2C1)CCC4C(C)CCC(CC)C(C)C)C)C	30.91	Cytochrome P450 19A1	CYP19A1
D23	Beta-sitosterol palmitate	CCCCCCCCCCCCCCCC(=O)OC1CCC2(C3CCC4(C(C3CC=C2C1)CCC4C(C)CCC(CC)C(C)C)C)C	30.91	Prostaglandin E synthase	PTGES
D23	Beta-sitosterol palmitate	CCCCCCCCCCCCCCCC(=O)OC1CCC2(C3CCC4(C(C3CC=C2C1)CCC4C(C)CCC(CC)C(C)C)C)C	30.91	Nitric oxide synthase, inducible (by homology)	NOS2
D23	Beta-sitosterol palmitate	CCCCCCCCCCCCCCCC(=O)OC1CCC2(C3CCC4(C(C3CC=C2C1)CCC4C(C)CCC(CC)C(C)C)C)C	30.91	Protein-tyrosine phosphatase 1B	PTPN1
D23	Beta-sitosterol palmitate	CCCCCCCCCCCCCCCC(=O)OC1CCC2(C3CCC4(C(C3CC=C2C1)CCC4C(C)CCC(CC)C(C)C)C)C	30.91	Glycogen synthase kinase-3 beta	GSK3B
D23	Beta-sitosterol palmitate	CCCCCCCCCCCCCCCC(=O)OC1CCC2(C3CCC4(C(C3CC=C2C1)CCC4C(C)CCC(CC)C(C)C)C)C	30.91	11-beta-hydroxysteroid dehydrogenase 1	HSD11B1
D23	Beta-sitosterol palmitate	CCCCCCCCCCCCCCCC(=O)OC1CCC2(C3CCC4(C(C3CC=C2C1)CCC4C(C)CCC(CC)C(C)C)C)C	30.91	LXR-alpha	NR1H3
D23	Beta-sitosterol palmitate	CCCCCCCCCCCCCCCC(=O)OC1CCC2(C3CCC4(C(C3CC=C2C1)CCC4C(C)CCC(CC)C(C)C)C)C	30.91	HMG-CoA reductase (by homology)	HMGCR
D23	Beta-sitosterol palmitate	CCCCCCCCCCCCCCCC(=O)OC1CCC2(C3CCC4(C(C3CC=C2C1)CCC4C(C)CCC(CC)C(C)C)C)C	30.91	Carboxylesterase 2	CES2
D23	Beta-sitosterol palmitate	CCCCCCCCCCCCCCCC(=O)OC1CCC2(C3CCC4(C(C3CC=C2C1)CCC4C(C)CCC(CC)C(C)C)C)C	30.91	Androgen Receptor	AR
D23	Beta-sitosterol palmitate	CCCCCCCCCCCCCCCC(=O)OC1CCC2(C3CCC4(C(C3CC=C2C1)CCC4C(C)CCC(CC)C(C)C)C)C	30.91	Progesterone receptor	PGR
D23	Beta-sitosterol palmitate	CCCCCCCCCCCCCCCC(=O)OC1CCC2(C3CCC4(C(C3CC=C2C1)CCC4C(C)CCC(CC)C(C)C)C)C	30.91	Steroid 5-alpha-reductase 2	SRD5A2
D23	Beta-sitosterol palmitate	CCCCCCCCCCCCCCCC(=O)OC1CCC2(C3CCC4(C(C3CC=C2C1)CCC4C(C)CCC(CC)C(C)C)C)C	30.91	Estradiol 17-beta-dehydrogenase 2	HSD17B2
D23	Beta-sitosterol palmitate	CCCCCCCCCCCCCCCC(=O)OC1CCC2(C3CCC4(C(C3CC=C2C1)CCC4C(C)CCC(CC)C(C)C)C)C	30.91	11-beta-hydroxysteroid dehydrogenase 2	HSD11B2
D23	Beta-sitosterol palmitate	CCCCCCCCCCCCCCCC(=O)OC1CCC2(C3CCC4(C(C3CC=C2C1)CCC4C(C)CCC(CC)C(C)C)C)C	30.91	Norepinephrine transporter	SLC6A2
D23	Beta-sitosterol palmitate	CCCCCCCCCCCCCCCC(=O)OC1CCC2(C3CCC4(C(C3CC=C2C1)CCC4C(C)CCC(CC)C(C)C)C)C	30.91	Neurokinin 2 receptor	TACR2
D23	Beta-sitosterol palmitate	CCCCCCCCCCCCCCCC(=O)OC1CCC2(C3CCC4(C(C3CC=C2C1)CCC4C(C)CCC(CC)C(C)C)C)C	30.91	Dopamine transporter	SLC6A3
D23	Beta-sitosterol palmitate	CCCCCCCCCCCCCCCC(=O)OC1CCC2(C3CCC4(C(C3CC=C2C1)CCC4C(C)CCC(CC)C(C)C)C)C	30.91	Mineralocorticoid receptor	NR3C2
D23	Beta-sitosterol palmitate	CCCCCCCCCCCCCCCC(=O)OC1CCC2(C3CCC4(C(C3CC=C2C1)CCC4C(C)CCC(CC)C(C)C)C)C	30.91	Thromboxane A2 receptor	TBXA2R
D23	Beta-sitosterol palmitate	CCCCCCCCCCCCCCCC(=O)OC1CCC2(C3CCC4(C(C3CC=C2C1)CCC4C(C)CCC(CC)C(C)C)C)C	30.91	Glucocorticoid receptor	NR3C1
D23	Beta-sitosterol palmitate	CCCCCCCCCCCCCCCC(=O)OC1CCC2(C3CCC4(C(C3CC=C2C1)CCC4C(C)CCC(CC)C(C)C)C)C	30.91	Testis-specific androgen-binding protein	SHBG
D23	Beta-sitosterol palmitate	CCCCCCCCCCCCCCCC(=O)OC1CCC2(C3CCC4(C(C3CC=C2C1)CCC4C(C)CCC(CC)C(C)C)C)C	30.91	Cytochrome P450 2C19	CYP2C19
D23	Beta-sitosterol palmitate	CCCCCCCCCCCCCCCC(=O)OC1CCC2(C3CCC4(C(C3CC=C2C1)CCC4C(C)CCC(CC)C(C)C)C)C	30.91	T-cell protein-tyrosine phosphatase	PTPN2
D23	Beta-sitosterol palmitate	CCCCCCCCCCCCCCCC(=O)OC1CCC2(C3CCC4(C(C3CC=C2C1)CCC4C(C)CCC(CC)C(C)C)C)C	30.91	Aldo-keto-reductase family 1 member C3	AKR1C3
D23	Beta-sitosterol palmitate	CCCCCCCCCCCCCCCC(=O)OC1CCC2(C3CCC4(C(C3CC=C2C1)CCC4C(C)CCC(CC)C(C)C)C)C	30.91	Aldo-keto reductase family 1 member C2	AKR1C2
D23	Beta-sitosterol palmitate	CCCCCCCCCCCCCCCC(=O)OC1CCC2(C3CCC4(C(C3CC=C2C1)CCC4C(C)CCC(CC)C(C)C)C)C	30.91	Aldo-keto reductase family 1 member C1	AKR1C1
D23	Beta-sitosterol palmitate	CCCCCCCCCCCCCCCC(=O)OC1CCC2(C3CCC4(C(C3CC=C2C1)CCC4C(C)CCC(CC)C(C)C)C)C	30.91	DNA polymerase alpha subunit	POLA1
D23	Beta-sitosterol palmitate	CCCCCCCCCCCCCCCC(=O)OC1CCC2(C3CCC4(C(C3CC=C2C1)CCC4C(C)CCC(CC)C(C)C)C)C	30.91	Kappa Opioid receptor	OPRK1
D23	Beta-sitosterol palmitate	CCCCCCCCCCCCCCCC(=O)OC1CCC2(C3CCC4(C(C3CC=C2C1)CCC4C(C)CCC(CC)C(C)C)C)C	30.91	Cyclooxygenase-2	PTGS2
D23	Beta-sitosterol palmitate	CCCCCCCCCCCCCCCC(=O)OC1CCC2(C3CCC4(C(C3CC=C2C1)CCC4C(C)CCC(CC)C(C)C)C)C	30.91	Thrombin	F2
D23	Beta-sitosterol palmitate	CCCCCCCCCCCCCCCC(=O)OC1CCC2(C3CCC4(C(C3CC=C2C1)CCC4C(C)CCC(CC)C(C)C)C)C	30.91	Trypsin I	PRSS1
D23	Beta-sitosterol palmitate	CCCCCCCCCCCCCCCC(=O)OC1CCC2(C3CCC4(C(C3CC=C2C1)CCC4C(C)CCC(CC)C(C)C)C)C	30.91	Chymotrypsin C	CTRC
D23	Beta-sitosterol palmitate	CCCCCCCCCCCCCCCC(=O)OC1CCC2(C3CCC4(C(C3CC=C2C1)CCC4C(C)CCC(CC)C(C)C)C)C	30.91	Acetylcholinesterase	ACHE
D23	Beta-sitosterol palmitate	CCCCCCCCCCCCCCCC(=O)OC1CCC2(C3CCC4(C(C3CC=C2C1)CCC4C(C)CCC(CC)C(C)C)C)C	30.91	LXR-beta	NR1H2
D23	Beta-sitosterol palmitate	CCCCCCCCCCCCCCCC(=O)OC1CCC2(C3CCC4(C(C3CC=C2C1)CCC4C(C)CCC(CC)C(C)C)C)C	30.91	Sigma opioid receptor	SIGMAR1
D23	Beta-sitosterol palmitate	CCCCCCCCCCCCCCCC(=O)OC1CCC2(C3CCC4(C(C3CC=C2C1)CCC4C(C)CCC(CC)C(C)C)C)C	30.91	Anti-estrogen binding site (AEBS)	EBP
D23	Beta-sitosterol palmitate	CCCCCCCCCCCCCCCC(=O)OC1CCC2(C3CCC4(C(C3CC=C2C1)CCC4C(C)CCC(CC)C(C)C)C)C	30.91	Anandamide amidohydrolase	FAAH
D23	Beta-sitosterol palmitate	CCCCCCCCCCCCCCCC(=O)OC1CCC2(C3CCC4(C(C3CC=C2C1)CCC4C(C)CCC(CC)C(C)C)C)C	30.91	TNF-alpha	TNF
D23	Beta-sitosterol palmitate	CCCCCCCCCCCCCCCC(=O)OC1CCC2(C3CCC4(C(C3CC=C2C1)CCC4C(C)CCC(CC)C(C)C)C)C	30.91	Protein farnesyltransferase	FNTA
D23	Beta-sitosterol palmitate	CCCCCCCCCCCCCCCC(=O)OC1CCC2(C3CCC4(C(C3CC=C2C1)CCC4C(C)CCC(CC)C(C)C)C)C	30.91	Protein farnesyltransferase	FNTB
D23	Beta-sitosterol palmitate	CCCCCCCCCCCCCCCC(=O)OC1CCC2(C3CCC4(C(C3CC=C2C1)CCC4C(C)CCC(CC)C(C)C)C)C	30.91	Corticosteroid binding globulin	SERPINA6
D23	Beta-sitosterol palmitate	CCCCCCCCCCCCCCCC(=O)OC1CCC2(C3CCC4(C(C3CC=C2C1)CCC4C(C)CCC(CC)C(C)C)C)C	30.91	Glucose-6-phosphate 1-dehydrogenase	G6PD
D23	Beta-sitosterol palmitate	CCCCCCCCCCCCCCCC(=O)OC1CCC2(C3CCC4(C(C3CC=C2C1)CCC4C(C)CCC(CC)C(C)C)C)C	30.91	Prostanoid EP2 receptor	PTGER2
D23	Beta-sitosterol palmitate	CCCCCCCCCCCCCCCC(=O)OC1CCC2(C3CCC4(C(C3CC=C2C1)CCC4C(C)CCC(CC)C(C)C)C)C	30.91	Prostanoid IP receptor	PTGIR
D23	Beta-sitosterol palmitate	CCCCCCCCCCCCCCCC(=O)OC1CCC2(C3CCC4(C(C3CC=C2C1)CCC4C(C)CCC(CC)C(C)C)C)C	30.91	Serotonin 1a (5-HT1a) receptor	HTR1A
D23	Beta-sitosterol palmitate	CCCCCCCCCCCCCCCC(=O)OC1CCC2(C3CCC4(C(C3CC=C2C1)CCC4C(C)CCC(CC)C(C)C)C)C	30.91	Dopamine D2 receptor	DRD2
D23	Beta-sitosterol palmitate	CCCCCCCCCCCCCCCC(=O)OC1CCC2(C3CCC4(C(C3CC=C2C1)CCC4C(C)CCC(CC)C(C)C)C)C	30.91	Endothelial PAS domain-containing protein 1	EPAS1
D23	Beta-sitosterol palmitate	CCCCCCCCCCCCCCCC(=O)OC1CCC2(C3CCC4(C(C3CC=C2C1)CCC4C(C)CCC(CC)C(C)C)C)C	30.91	Phosphodiesterase 4D	PDE4D
D23	Beta-sitosterol palmitate	CCCCCCCCCCCCCCCC(=O)OC1CCC2(C3CCC4(C(C3CC=C2C1)CCC4C(C)CCC(CC)C(C)C)C)C	30.91	Phospholipase A2 group IIA	PLA2G2A
D23	Beta-sitosterol palmitate	CCCCCCCCCCCCCCCC(=O)OC1CCC2(C3CCC4(C(C3CC=C2C1)CCC4C(C)CCC(CC)C(C)C)C)C	30.91	Arachidonate 5-lipoxygenase	ALOX5
D23	Beta-sitosterol palmitate	CCCCCCCCCCCCCCCC(=O)OC1CCC2(C3CCC4(C(C3CC=C2C1)CCC4C(C)CCC(CC)C(C)C)C)C	30.91	Prolyl endopeptidase	PREP
D23	Beta-sitosterol palmitate	CCCCCCCCCCCCCCCC(=O)OC1CCC2(C3CCC4(C(C3CC=C2C1)CCC4C(C)CCC(CC)C(C)C)C)C	30.91	Cannabinoid receptor 1 (by homology)	CNR1
D23	Beta-sitosterol palmitate	CCCCCCCCCCCCCCCC(=O)OC1CCC2(C3CCC4(C(C3CC=C2C1)CCC4C(C)CCC(CC)C(C)C)C)C	30.91	Cannabinoid receptor 2 (by homology)	CNR2
D23	Beta-sitosterol palmitate	CCCCCCCCCCCCCCCC(=O)OC1CCC2(C3CCC4(C(C3CC=C2C1)CCC4C(C)CCC(CC)C(C)C)C)C	30.91	Niemann-Pick C1-like protein 1	NPC1L1
D23	Beta-sitosterol palmitate	CCCCCCCCCCCCCCCC(=O)OC1CCC2(C3CCC4(C(C3CC=C2C1)CCC4C(C)CCC(CC)C(C)C)C)C	30.91	P-glycoprotein 1	ABCB1
D24	Barbinervic acid	CC1CCC2(CCC3(C(=CCC4C3(CCC5C4(CCC(C5(C)CO)O)C)C)C2C1(C)O)C)C(=O)O	29.71	Protein-tyrosine phosphatase 1B	PTPN1
D24	Barbinervic acid	CC1CCC2(CCC3(C(=CCC4C3(CCC5C4(CCC(C5(C)CO)O)C)C)C2C1(C)O)C)C(=O)O	29.71	CD81 antigen	CD81
D24	Barbinervic acid	CC1CCC2(CCC3(C(=CCC4C3(CCC5C4(CCC(C5(C)CO)O)C)C)C2C1(C)O)C)C(=O)O	29.71	Aldo-keto reductase family 1 member B10	AKR1B10
D24	Barbinervic acid	CC1CCC2(CCC3(C(=CCC4C3(CCC5C4(CCC(C5(C)CO)O)C)C)C2C1(C)O)C)C(=O)O	29.71	11-beta-hydroxysteroid dehydrogenase 1	HSD11B1
D24	Barbinervic acid	CC1CCC2(CCC3(C(=CCC4C3(CCC5C4(CCC(C5(C)CO)O)C)C)C2C1(C)O)C)C(=O)O	29.71	Nuclear receptor ROR-gamma	RORC
D24	Barbinervic acid	CC1CCC2(CCC3(C(=CCC4C3(CCC5C4(CCC(C5(C)CO)O)C)C)C2C1(C)O)C)C(=O)O	29.71	DNA polymerase beta	POLB
D24	Barbinervic acid	CC1CCC2(CCC3(C(=CCC4C3(CCC5C4(CCC(C5(C)CO)O)C)C)C2C1(C)O)C)C(=O)O	29.71	Receptor-type tyrosine-protein phosphatase F (LAR)	PTPRF
D24	Barbinervic acid	CC1CCC2(CCC3(C(=CCC4C3(CCC5C4(CCC(C5(C)CO)O)C)C)C2C1(C)O)C)C(=O)O	29.71	T-cell protein-tyrosine phosphatase	PTPN2
D24	Barbinervic acid	CC1CCC2(CCC3(C(=CCC4C3(CCC5C4(CCC(C5(C)CO)O)C)C)C2C1(C)O)C)C(=O)O	29.71	Low molecular weight phosphotyrosine protein phosphatase	ACP1
D24	Barbinervic acid	CC1CCC2(CCC3(C(=CCC4C3(CCC5C4(CCC(C5(C)CO)O)C)C)C2C1(C)O)C)C(=O)O	29.71	Phospholipase A2 group 1B	PLA2G1B
D24	Barbinervic acid	CC1CCC2(CCC3(C(=CCC4C3(CCC5C4(CCC(C5(C)CO)O)C)C)C2C1(C)O)C)C(=O)O	29.71	Dual specificity phosphatase Cdc25B	CDC25B
D24	Barbinervic acid	CC1CCC2(CCC3(C(=CCC4C3(CCC5C4(CCC(C5(C)CO)O)C)C)C2C1(C)O)C)C(=O)O	29.71	Phosphodiesterase 4D	PDE4D
D24	Barbinervic acid	CC1CCC2(CCC3(C(=CCC4C3(CCC5C4(CCC(C5(C)CO)O)C)C)C2C1(C)O)C)C(=O)O	29.71	Prostanoid EP2 receptor	PTGER2
D24	Barbinervic acid	CC1CCC2(CCC3(C(=CCC4C3(CCC5C4(CCC(C5(C)CO)O)C)C)C2C1(C)O)C)C(=O)O	29.71	Estrogen receptor beta	ESR2
D24	Barbinervic acid	CC1CCC2(CCC3(C(=CCC4C3(CCC5C4(CCC(C5(C)CO)O)C)C)C2C1(C)O)C)C(=O)O	29.71	Prostaglandin E synthase	PTGES
D24	Barbinervic acid	CC1CCC2(CCC3(C(=CCC4C3(CCC5C4(CCC(C5(C)CO)O)C)C)C2C1(C)O)C)C(=O)O	29.71	Prostanoid EP4 receptor (by homology)	PTGER4
D24	Barbinervic acid	CC1CCC2(CCC3(C(=CCC4C3(CCC5C4(CCC(C5(C)CO)O)C)C)C2C1(C)O)C)C(=O)O	29.71	Prostanoid IP receptor	PTGIR
D24	Barbinervic acid	CC1CCC2(CCC3(C(=CCC4C3(CCC5C4(CCC(C5(C)CO)O)C)C)C2C1(C)O)C)C(=O)O	29.71	Corticosteroid binding globulin	SERPINA6
D24	Barbinervic acid	CC1CCC2(CCC3(C(=CCC4C3(CCC5C4(CCC(C5(C)CO)O)C)C)C2C1(C)O)C)C(=O)O	29.71	Testis-specific androgen-binding protein	SHBG
D24	Barbinervic acid	CC1CCC2(CCC3(C(=CCC4C3(CCC5C4(CCC(C5(C)CO)O)C)C)C2C1(C)O)C)C(=O)O	29.71	Glucose-6-phosphate 1-dehydrogenase	G6PD
D24	Barbinervic acid	CC1CCC2(CCC3(C(=CCC4C3(CCC5C4(CCC(C5(C)CO)O)C)C)C2C1(C)O)C)C(=O)O	29.71	Nitric oxide synthase, inducible	NOS2
D24	Barbinervic acid	CC1CCC2(CCC3(C(=CCC4C3(CCC5C4(CCC(C5(C)CO)O)C)C)C2C1(C)O)C)C(=O)O	29.71	Prostanoid EP1 receptor (by homology)	PTGER1
D24	Barbinervic acid	CC1CCC2(CCC3(C(=CCC4C3(CCC5C4(CCC(C5(C)CO)O)C)C)C2C1(C)O)C)C(=O)O	29.71	Leukotriene B4 receptor 1	LTB4R
D24	Barbinervic acid	CC1CCC2(CCC3(C(=CCC4C3(CCC5C4(CCC(C5(C)CO)O)C)C)C2C1(C)O)C)C(=O)O	29.71	Peroxisome proliferator-activated receptor gamma	PPARG
D24	Barbinervic acid	CC1CCC2(CCC3(C(=CCC4C3(CCC5C4(CCC(C5(C)CO)O)C)C)C2C1(C)O)C)C(=O)O	29.71	Carboxylesterase 2	CES2
D24	Barbinervic acid	CC1CCC2(CCC3(C(=CCC4C3(CCC5C4(CCC(C5(C)CO)O)C)C)C2C1(C)O)C)C(=O)O	29.71	Prolyl endopeptidase	PREP
D24	Barbinervic acid	CC1CCC2(CCC3(C(=CCC4C3(CCC5C4(CCC(C5(C)CO)O)C)C)C2C1(C)O)C)C(=O)O	29.71	Fatty acid-binding protein, liver	FABP1
D24	Barbinervic acid	CC1CCC2(CCC3(C(=CCC4C3(CCC5C4(CCC(C5(C)CO)O)C)C)C2C1(C)O)C)C(=O)O	29.71	Protein farnesyltransferase	FNTA
D24	Barbinervic acid	CC1CCC2(CCC3(C(=CCC4C3(CCC5C4(CCC(C5(C)CO)O)C)C)C2C1(C)O)C)C(=O)O	29.71	Protein farnesyltransferase	FNTB
D24	Barbinervic acid	CC1CCC2(CCC3(C(=CCC4C3(CCC5C4(CCC(C5(C)CO)O)C)C)C2C1(C)O)C)C(=O)O	29.71	Squalene synthetase (by homology)	FDFT1
D24	Barbinervic acid	CC1CCC2(CCC3(C(=CCC4C3(CCC5C4(CCC(C5(C)CO)O)C)C)C2C1(C)O)C)C(=O)O	29.71	Prostanoid FP receptor	PTGFR
D24	Barbinervic acid	CC1CCC2(CCC3(C(=CCC4C3(CCC5C4(CCC(C5(C)CO)O)C)C)C2C1(C)O)C)C(=O)O	29.71	Glucocorticoid receptor	NR3C1
D24	Barbinervic acid	CC1CCC2(CCC3(C(=CCC4C3(CCC5C4(CCC(C5(C)CO)O)C)C)C2C1(C)O)C)C(=O)O	29.71	Cytochrome P450 17A1	CYP17A1
D24	Barbinervic acid	CC1CCC2(CCC3(C(=CCC4C3(CCC5C4(CCC(C5(C)CO)O)C)C)C2C1(C)O)C)C(=O)O	29.71	Peroxisome proliferator-activated receptor alpha	PPARA
D24	Barbinervic acid	CC1CCC2(CCC3(C(=CCC4C3(CCC5C4(CCC(C5(C)CO)O)C)C)C2C1(C)O)C)C(=O)O	29.71	LXR-alpha	NR1H3
D24	Barbinervic acid	CC1CCC2(CCC3(C(=CCC4C3(CCC5C4(CCC(C5(C)CO)O)C)C)C2C1(C)O)C)C(=O)O	29.71	Peroxisome proliferator-activated receptor delta	PPARD
D24	Barbinervic acid	CC1CCC2(CCC3(C(=CCC4C3(CCC5C4(CCC(C5(C)CO)O)C)C)C2C1(C)O)C)C(=O)O	29.71	Cyclooxygenase-2	PTGS2
D24	Barbinervic acid	CC1CCC2(CCC3(C(=CCC4C3(CCC5C4(CCC(C5(C)CO)O)C)C)C2C1(C)O)C)C(=O)O	29.71	Prostanoid EP3 receptor	PTGER3
D24	Barbinervic acid	CC1CCC2(CCC3(C(=CCC4C3(CCC5C4(CCC(C5(C)CO)O)C)C)C2C1(C)O)C)C(=O)O	29.71	Cytochrome P450 19A1	CYP19A1
D24	Barbinervic acid	CC1CCC2(CCC3(C(=CCC4C3(CCC5C4(CCC(C5(C)CO)O)C)C)C2C1(C)O)C)C(=O)O	29.71	Prostanoid DP receptor	PTGDR
D24	Barbinervic acid	CC1CCC2(CCC3(C(=CCC4C3(CCC5C4(CCC(C5(C)CO)O)C)C)C2C1(C)O)C)C(=O)O	29.71	Protein-tyrosine phosphatase 1C	PTPN6
D24	Barbinervic acid	CC1CCC2(CCC3(C(=CCC4C3(CCC5C4(CCC(C5(C)CO)O)C)C)C2C1(C)O)C)C(=O)O	29.71	Solute carrier family 22 member 6 (by homology)	SLC22A6
D24	Barbinervic acid	CC1CCC2(CCC3(C(=CCC4C3(CCC5C4(CCC(C5(C)CO)O)C)C)C2C1(C)O)C)C(=O)O	29.71	Dual specificity phosphatase Cdc25A	CDC25A
D24	Barbinervic acid	CC1CCC2(CCC3(C(=CCC4C3(CCC5C4(CCC(C5(C)CO)O)C)C)C2C1(C)O)C)C(=O)O	29.71	Arachidonate 5-lipoxygenase	ALOX5
D24	Barbinervic acid	CC1CCC2(CCC3(C(=CCC4C3(CCC5C4(CCC(C5(C)CO)O)C)C)C2C1(C)O)C)C(=O)O	29.71	TNF-alpha	TNF
D24	Barbinervic acid	CC1CCC2(CCC3(C(=CCC4C3(CCC5C4(CCC(C5(C)CO)O)C)C)C2C1(C)O)C)C(=O)O	29.71	AMP deaminase 2	AMPD2
D24	Barbinervic acid	CC1CCC2(CCC3(C(=CCC4C3(CCC5C4(CCC(C5(C)CO)O)C)C)C2C1(C)O)C)C(=O)O	29.71	G protein-coupled receptor 44	PTGDR2
D24	Barbinervic acid	CC1CCC2(CCC3(C(=CCC4C3(CCC5C4(CCC(C5(C)CO)O)C)C)C2C1(C)O)C)C(=O)O	29.71	Serotonin transporter	SLC6A4
D24	Barbinervic acid	CC1CCC2(CCC3(C(=CCC4C3(CCC5C4(CCC(C5(C)CO)O)C)C)C2C1(C)O)C)C(=O)O	29.71	Niemann-Pick C1-like protein 1	NPC1L1
D24	Barbinervic acid	CC1CCC2(CCC3(C(=CCC4C3(CCC5C4(CCC(C5(C)CO)O)C)C)C2C1(C)O)C)C(=O)O	29.71	Nuclear receptor ROR-alpha	RORA
D24	Barbinervic acid	CC1CCC2(CCC3(C(=CCC4C3(CCC5C4(CCC(C5(C)CO)O)C)C)C2C1(C)O)C)C(=O)O	29.71	Fatty acid binding protein adipocyte	FABP4
D24	Barbinervic acid	CC1CCC2(CCC3(C(=CCC4C3(CCC5C4(CCC(C5(C)CO)O)C)C)C2C1(C)O)C)C(=O)O	29.71	Matrix metalloproteinase 3	MMP3
D24	Barbinervic acid	CC1CCC2(CCC3(C(=CCC4C3(CCC5C4(CCC(C5(C)CO)O)C)C)C2C1(C)O)C)C(=O)O	29.71	Matrix metalloproteinase 1	MMP1
D24	Barbinervic acid	CC1CCC2(CCC3(C(=CCC4C3(CCC5C4(CCC(C5(C)CO)O)C)C)C2C1(C)O)C)C(=O)O	29.71	Matrix metalloproteinase 2	MMP2
D24	Barbinervic acid	CC1CCC2(CCC3(C(=CCC4C3(CCC5C4(CCC(C5(C)CO)O)C)C)C2C1(C)O)C)C(=O)O	29.71	Beta-secretase 1	BACE1
D24	Barbinervic acid	CC1CCC2(CCC3(C(=CCC4C3(CCC5C4(CCC(C5(C)CO)O)C)C)C2C1(C)O)C)C(=O)O	29.71	HMG-CoA reductase	HMGCR
D24	Barbinervic acid	CC1CCC2(CCC3(C(=CCC4C3(CCC5C4(CCC(C5(C)CO)O)C)C)C2C1(C)O)C)C(=O)O	29.71	Neprilysin	MME
D24	Barbinervic acid	CC1CCC2(CCC3(C(=CCC4C3(CCC5C4(CCC(C5(C)CO)O)C)C)C2C1(C)O)C)C(=O)O	29.71	Fatty acid binding protein muscle	FABP3
D24	Barbinervic acid	CC1CCC2(CCC3(C(=CCC4C3(CCC5C4(CCC(C5(C)CO)O)C)C)C2C1(C)O)C)C(=O)O	29.71	Fatty acid binding protein epidermal	FABP5
D24	Barbinervic acid	CC1CCC2(CCC3(C(=CCC4C3(CCC5C4(CCC(C5(C)CO)O)C)C)C2C1(C)O)C)C(=O)O	29.71	Sigma opioid receptor	SIGMAR1
D24	Barbinervic acid	CC1CCC2(CCC3(C(=CCC4C3(CCC5C4(CCC(C5(C)CO)O)C)C)C2C1(C)O)C)C(=O)O	29.71	Anandamide amidohydrolase	FAAH
D24	Barbinervic acid	CC1CCC2(CCC3(C(=CCC4C3(CCC5C4(CCC(C5(C)CO)O)C)C)C2C1(C)O)C)C(=O)O	29.71	Endothelin receptor ET-B	EDNRB
D24	Barbinervic acid	CC1CCC2(CCC3(C(=CCC4C3(CCC5C4(CCC(C5(C)CO)O)C)C)C2C1(C)O)C)C(=O)O	29.71	Type-1 angiotensin II receptor (by homology)	AGTR1
D24	Barbinervic acid	CC1CCC2(CCC3(C(=CCC4C3(CCC5C4(CCC(C5(C)CO)O)C)C)C2C1(C)O)C)C(=O)O	29.71	Endothelin receptor ET-A	EDNRA
D24	Barbinervic acid	CC1CCC2(CCC3(C(=CCC4C3(CCC5C4(CCC(C5(C)CO)O)C)C)C2C1(C)O)C)C(=O)O	29.71	Caspase-3	CASP3
D24	Barbinervic acid	CC1CCC2(CCC3(C(=CCC4C3(CCC5C4(CCC(C5(C)CO)O)C)C)C2C1(C)O)C)C(=O)O	29.71	Caspase-8	CASP8
D24	Barbinervic acid	CC1CCC2(CCC3(C(=CCC4C3(CCC5C4(CCC(C5(C)CO)O)C)C)C2C1(C)O)C)C(=O)O	29.71	Progesterone receptor	PGR
D24	Barbinervic acid	CC1CCC2(CCC3(C(=CCC4C3(CCC5C4(CCC(C5(C)CO)O)C)C)C2C1(C)O)C)C(=O)O	29.71	Integrin alpha-4/beta-1	ITGB1
D24	Barbinervic acid	CC1CCC2(CCC3(C(=CCC4C3(CCC5C4(CCC(C5(C)CO)O)C)C)C2C1(C)O)C)C(=O)O	29.71	Integrin alpha-4/beta-1	ITGA4
D24	Barbinervic acid	CC1CCC2(CCC3(C(=CCC4C3(CCC5C4(CCC(C5(C)CO)O)C)C)C2C1(C)O)C)C(=O)O	29.71	Cytochrome P450 51 (by homology)	CYP51A1
D24	Barbinervic acid	CC1CCC2(CCC3(C(=CCC4C3(CCC5C4(CCC(C5(C)CO)O)C)C)C2C1(C)O)C)C(=O)O	29.71	p53-binding protein Mdm-2	MDM2
D24	Barbinervic acid	CC1CCC2(CCC3(C(=CCC4C3(CCC5C4(CCC(C5(C)CO)O)C)C)C2C1(C)O)C)C(=O)O	29.71	ADAMTS5	ADAMTS5
D24	Barbinervic acid	CC1CCC2(CCC3(C(=CCC4C3(CCC5C4(CCC(C5(C)CO)O)C)C)C2C1(C)O)C)C(=O)O	29.71	Matrix metalloproteinase 14	MMP14
D24	Barbinervic acid	CC1CCC2(CCC3(C(=CCC4C3(CCC5C4(CCC(C5(C)CO)O)C)C)C2C1(C)O)C)C(=O)O	29.71	Telomerase reverse transcriptase	TERT
D24	Barbinervic acid	CC1CCC2(CCC3(C(=CCC4C3(CCC5C4(CCC(C5(C)CO)O)C)C)C2C1(C)O)C)C(=O)O	29.71	Androgen Receptor	AR
D24	Barbinervic acid	CC1CCC2(CCC3(C(=CCC4C3(CCC5C4(CCC(C5(C)CO)O)C)C)C2C1(C)O)C)C(=O)O	29.71	Cyclooxygenase-1	PTGS1
D24	Barbinervic acid	CC1CCC2(CCC3(C(=CCC4C3(CCC5C4(CCC(C5(C)CO)O)C)C)C2C1(C)O)C)C(=O)O	29.71	11-beta-hydroxysteroid dehydrogenase 2	HSD11B2
D24	Barbinervic acid	CC1CCC2(CCC3(C(=CCC4C3(CCC5C4(CCC(C5(C)CO)O)C)C)C2C1(C)O)C)C(=O)O	29.71	Cannabinoid receptor 1	CNR1
D24	Barbinervic acid	CC1CCC2(CCC3(C(=CCC4C3(CCC5C4(CCC(C5(C)CO)O)C)C)C2C1(C)O)C)C(=O)O	29.71	Thyroid hormone receptor alpha	THRA
D24	Barbinervic acid	CC1CCC2(CCC3(C(=CCC4C3(CCC5C4(CCC(C5(C)CO)O)C)C)C2C1(C)O)C)C(=O)O	29.71	Thyroid hormone receptor beta-1	THRB
D24	Barbinervic acid	CC1CCC2(CCC3(C(=CCC4C3(CCC5C4(CCC(C5(C)CO)O)C)C)C2C1(C)O)C)C(=O)O	29.71	Ileal bile acid transporter	SLC10A2
D24	Barbinervic acid	CC1CCC2(CCC3(C(=CCC4C3(CCC5C4(CCC(C5(C)CO)O)C)C)C2C1(C)O)C)C(=O)O	29.71	Matrix metalloproteinase 13	MMP13
D24	Barbinervic acid	CC1CCC2(CCC3(C(=CCC4C3(CCC5C4(CCC(C5(C)CO)O)C)C)C2C1(C)O)C)C(=O)O	29.71	Bile acid transporter	SLC10A1
D24	Barbinervic acid	CC1CCC2(CCC3(C(=CCC4C3(CCC5C4(CCC(C5(C)CO)O)C)C)C2C1(C)O)C)C(=O)O	29.71	G-protein coupled bile acid receptor 1	GPBAR1
D24	Barbinervic acid	CC1CCC2(CCC3(C(=CCC4C3(CCC5C4(CCC(C5(C)CO)O)C)C)C2C1(C)O)C)C(=O)O	29.71	Integrin alpha-4/beta-7	ITGB7
D24	Barbinervic acid	CC1CCC2(CCC3(C(=CCC4C3(CCC5C4(CCC(C5(C)CO)O)C)C)C2C1(C)O)C)C(=O)O	29.71	Integrin alpha-4/beta-7	ITGA4
D25	3,4,5 -trimethylphenol	CC1=CC(=CC(=C1C)C)O	39.88	Acetylcholinesterase	ACHE
D25	3,4,5 -trimethylphenol	CC1=CC(=CC(=C1C)C)O	39.88	Serotonin 2b (5-HT2b) receptor	HTR2B
D25	3,4,5 -trimethylphenol	CC1=CC(=CC(=C1C)C)O	39.88	Monoamine oxidase A	MAOA
D25	3,4,5 -trimethylphenol	CC1=CC(=CC(=C1C)C)O	39.88	Cyclooxygenase-1	PTGS1
D25	3,4,5 -trimethylphenol	CC1=CC(=CC(=C1C)C)O	39.88	Estrogen receptor alpha	ESR1
D26	9,19-cyclolanost-24-en-3-one	CC(CCC=C(C)C)C1CCC2(C1(CCC34C2CCC5C3(C4)CCC(C5(C)C)O)C)C	38.69	Androgen Receptor	AR
D26	9,19-cyclolanost-24-en-3-one	CC(CCC=C(C)C)C1CCC2(C1(CCC34C2CCC5C3(C4)CCC(C5(C)C)O)C)C	38.69	Muscarinic acetylcholine receptor M2	CHRM2
D26	9,19-cyclolanost-24-en-3-one	CC(CCC=C(C)C)C1CCC2(C1(CCC34C2CCC5C3(C4)CCC(C5(C)C)O)C)C	38.69	Cytochrome P450 2C19	CYP2C19
D26	9,19-cyclolanost-24-en-3-one	CC(CCC=C(C)C)C1CCC2(C1(CCC34C2CCC5C3(C4)CCC(C5(C)C)O)C)C	38.69	Protein-tyrosine phosphatase 1B	PTPN1
D26	9,19-cyclolanost-24-en-3-one	CC(CCC=C(C)C)C1CCC2(C1(CCC34C2CCC5C3(C4)CCC(C5(C)C)O)C)C	38.69	Norepinephrine transporter	SLC6A2
D26	9,19-cyclolanost-24-en-3-one	CC(CCC=C(C)C)C1CCC2(C1(CCC34C2CCC5C3(C4)CCC(C5(C)C)O)C)C	38.69	HMG-CoA reductase	HMGCR
D26	9,19-cyclolanost-24-en-3-one	CC(CCC=C(C)C)C1CCC2(C1(CCC34C2CCC5C3(C4)CCC(C5(C)C)O)C)C	38.69	Cytochrome P450 51 (by homology)	CYP51A1
D26	9,19-cyclolanost-24-en-3-one	CC(CCC=C(C)C)C1CCC2(C1(CCC34C2CCC5C3(C4)CCC(C5(C)C)O)C)C	38.69	Nuclear receptor subfamily 1 group I member 3 (by homology)	NR1I3
D26	9,19-cyclolanost-24-en-3-one	CC(CCC=C(C)C)C1CCC2(C1(CCC34C2CCC5C3(C4)CCC(C5(C)C)O)C)C	38.69	11-beta-hydroxysteroid dehydrogenase 1	HSD11B1
D26	9,19-cyclolanost-24-en-3-one	CC(CCC=C(C)C)C1CCC2(C1(CCC34C2CCC5C3(C4)CCC(C5(C)C)O)C)C	38.69	Estrogen receptor alpha	ESR1
D26	9,19-cyclolanost-24-en-3-one	CC(CCC=C(C)C)C1CCC2(C1(CCC34C2CCC5C3(C4)CCC(C5(C)C)O)C)C	38.69	Serotonin transporter	SLC6A4
D26	9,19-cyclolanost-24-en-3-one	CC(CCC=C(C)C)C1CCC2(C1(CCC34C2CCC5C3(C4)CCC(C5(C)C)O)C)C	38.69	UDP-glucuronosyltransferase 2B7	UGT2B7
D26	9,19-cyclolanost-24-en-3-one	CC(CCC=C(C)C)C1CCC2(C1(CCC34C2CCC5C3(C4)CCC(C5(C)C)O)C)C	38.69	LXR-alpha	NR1H3
D26	9,19-cyclolanost-24-en-3-one	CC(CCC=C(C)C)C1CCC2(C1(CCC34C2CCC5C3(C4)CCC(C5(C)C)O)C)C	38.69	Cyclooxygenase-2	PTGS2
D26	9,19-cyclolanost-24-en-3-one	CC(CCC=C(C)C)C1CCC2(C1(CCC34C2CCC5C3(C4)CCC(C5(C)C)O)C)C	38.69	Butyrylcholinesterase	BCHE
D26	9,19-cyclolanost-24-en-3-one	CC(CCC=C(C)C)C1CCC2(C1(CCC34C2CCC5C3(C4)CCC(C5(C)C)O)C)C	38.69	Cytochrome P450 17A1	CYP17A1
D26	9,19-cyclolanost-24-en-3-one	CC(CCC=C(C)C)C1CCC2(C1(CCC34C2CCC5C3(C4)CCC(C5(C)C)O)C)C	38.69	Acetylcholinesterase	ACHE
D26	9,19-cyclolanost-24-en-3-one	CC(CCC=C(C)C)C1CCC2(C1(CCC34C2CCC5C3(C4)CCC(C5(C)C)O)C)C	38.69	Cytochrome P450 19A1	CYP19A1
D26	9,19-cyclolanost-24-en-3-one	CC(CCC=C(C)C)C1CCC2(C1(CCC34C2CCC5C3(C4)CCC(C5(C)C)O)C)C	38.69	Niemann-Pick C1-like protein 1	NPC1L1
D26	9,19-cyclolanost-24-en-3-one	CC(CCC=C(C)C)C1CCC2(C1(CCC34C2CCC5C3(C4)CCC(C5(C)C)O)C)C	38.69	Sterol regulatory element-binding protein 2	SREBF2
D26	9,19-cyclolanost-24-en-3-one	CC(CCC=C(C)C)C1CCC2(C1(CCC34C2CCC5C3(C4)CCC(C5(C)C)O)C)C	38.69	Nuclear receptor ROR-gamma	RORC
D26	9,19-cyclolanost-24-en-3-one	CC(CCC=C(C)C)C1CCC2(C1(CCC34C2CCC5C3(C4)CCC(C5(C)C)O)C)C	38.69	Estrogen receptor beta	ESR2
D26	9,19-cyclolanost-24-en-3-one	CC(CCC=C(C)C)C1CCC2(C1(CCC34C2CCC5C3(C4)CCC(C5(C)C)O)C)C	38.69	Vitamin D receptor	VDR
D26	9,19-cyclolanost-24-en-3-one	CC(CCC=C(C)C)C1CCC2(C1(CCC34C2CCC5C3(C4)CCC(C5(C)C)O)C)C	38.69	Glycine receptor subunit alpha-1	GLRA1
D26	9,19-cyclolanost-24-en-3-one	CC(CCC=C(C)C)C1CCC2(C1(CCC34C2CCC5C3(C4)CCC(C5(C)C)O)C)C	38.69	Testis-specific androgen-binding protein	SHBG
D26	9,19-cyclolanost-24-en-3-one	CC(CCC=C(C)C)C1CCC2(C1(CCC34C2CCC5C3(C4)CCC(C5(C)C)O)C)C	38.69	Carboxylesterase 2	CES2
D27	Resveratrol	C1=CC(=CC=C1C=CC2=CC(=CC(=C2)O)O)O	29.07	Monoamine oxidase A	MAOA
D27	Resveratrol	C1=CC(=CC=C1C=CC2=CC(=CC(=C2)O)O)O	29.07	Carbonic anhydrase II	CA2
D27	Resveratrol	C1=CC(=CC=C1C=CC2=CC(=CC(=C2)O)O)O	29.07	Estrogen receptor alpha	ESR1
D27	Resveratrol	C1=CC(=CC=C1C=CC2=CC(=CC(=C2)O)O)O	29.07	Cyclooxygenase-1	PTGS1
D27	Resveratrol	C1=CC(=CC=C1C=CC2=CC(=CC(=C2)O)O)O	29.07	Norepinephrine transporter	SLC6A2
D27	Resveratrol	C1=CC(=CC=C1C=CC2=CC(=CC(=C2)O)O)O	29.07	Cyclooxygenase-2	PTGS2
D27	Resveratrol	C1=CC(=CC=C1C=CC2=CC(=CC(=C2)O)O)O	29.07	Carbonic anhydrase VII	CA7
D27	Resveratrol	C1=CC(=CC=C1C=CC2=CC(=CC(=C2)O)O)O	29.07	Beta amyloid A4 protein	APP
D27	Resveratrol	C1=CC(=CC=C1C=CC2=CC(=CC(=C2)O)O)O	29.07	Carbonic anhydrase I	CA1
D27	Resveratrol	C1=CC(=CC=C1C=CC2=CC(=CC(=C2)O)O)O	29.07	Carbonic anhydrase III	CA3
D27	Resveratrol	C1=CC(=CC=C1C=CC2=CC(=CC(=C2)O)O)O	29.07	Carbonic anhydrase VI	CA6
D27	Resveratrol	C1=CC(=CC=C1C=CC2=CC(=CC(=C2)O)O)O	29.07	PI3-kinase p110-beta subunit	PIK3CB
D27	Resveratrol	C1=CC(=CC=C1C=CC2=CC(=CC(=C2)O)O)O	29.07	Carbonic anhydrase XII	CA12
D27	Resveratrol	C1=CC(=CC=C1C=CC2=CC(=CC(=C2)O)O)O	29.07	Cytochrome P450 1A2	CYP1A2
D27	Resveratrol	C1=CC(=CC=C1C=CC2=CC(=CC(=C2)O)O)O	29.07	Cytochrome P450 2C9	CYP2C9
D27	Resveratrol	C1=CC(=CC=C1C=CC2=CC(=CC(=C2)O)O)O	29.07	Cytochrome P450 3A4	CYP3A4
D27	Resveratrol	C1=CC(=CC=C1C=CC2=CC(=CC(=C2)O)O)O	29.07	Carbonic anhydrase XIV	CA14
D27	Resveratrol	C1=CC(=CC=C1C=CC2=CC(=CC(=C2)O)O)O	29.07	Carbonic anhydrase IX	CA9
D27	Resveratrol	C1=CC(=CC=C1C=CC2=CC(=CC(=C2)O)O)O	29.07	Cytochrome P450 2C19	CYP2C19
D27	Resveratrol	C1=CC(=CC=C1C=CC2=CC(=CC(=C2)O)O)O	29.07	Carbonic anhydrase IV	CA4
D27	Resveratrol	C1=CC(=CC=C1C=CC2=CC(=CC(=C2)O)O)O	29.07	Carbonic anhydrase XIII	CA13
D27	Resveratrol	C1=CC(=CC=C1C=CC2=CC(=CC(=C2)O)O)O	29.07	Quinone reductase 2	NQO2
D27	Resveratrol	C1=CC(=CC=C1C=CC2=CC(=CC(=C2)O)O)O	29.07	Carbonic anhydrase VB	CA5B
D27	Resveratrol	C1=CC(=CC=C1C=CC2=CC(=CC(=C2)O)O)O	29.07	PI3-kinase p110-alpha subunit	PIK3CA
D27	Resveratrol	C1=CC(=CC=C1C=CC2=CC(=CC(=C2)O)O)O	29.07	Carbonic anhydrase VA	CA5A
D27	Resveratrol	C1=CC(=CC=C1C=CC2=CC(=CC(=C2)O)O)O	29.07	Tyrosine-protein kinase LCK	LCK
D27	Resveratrol	C1=CC(=CC=C1C=CC2=CC(=CC(=C2)O)O)O	29.07	Tyrosine-protein kinase SYK	SYK
D27	Resveratrol	C1=CC(=CC=C1C=CC2=CC(=CC(=C2)O)O)O	29.07	Cytochrome P450 1B1	CYP1B1
D27	Resveratrol	C1=CC(=CC=C1C=CC2=CC(=CC(=C2)O)O)O	29.07	Cytochrome P450 19A1	CYP19A1
D27	Resveratrol	C1=CC(=CC=C1C=CC2=CC(=CC(=C2)O)O)O	29.07	Arachidonate 5-lipoxygenase	ALOX5
D27	Resveratrol	C1=CC(=CC=C1C=CC2=CC(=CC(=C2)O)O)O	29.07	Transthyretin	TTR
D27	Resveratrol	C1=CC(=CC=C1C=CC2=CC(=CC(=C2)O)O)O	29.07	Aryl hydrocarbon receptor	AHR
D27	Resveratrol	C1=CC(=CC=C1C=CC2=CC(=CC(=C2)O)O)O	29.07	Tubulin beta-1 chain	TUBB1
D27	Resveratrol	C1=CC(=CC=C1C=CC2=CC(=CC(=C2)O)O)O	29.07	Epidermal growth factor receptor erbB1	EGFR
D27	Resveratrol	C1=CC(=CC=C1C=CC2=CC(=CC(=C2)O)O)O	29.07	Tubulin beta-3 chain	TUBB3
D27	Resveratrol	C1=CC(=CC=C1C=CC2=CC(=CC(=C2)O)O)O	29.07	P-glycoprotein 1	ABCB1
D27	Resveratrol	C1=CC(=CC=C1C=CC2=CC(=CC(=C2)O)O)O	29.07	Aldose reductase	AKR1B1
D27	Resveratrol	C1=CC(=CC=C1C=CC2=CC(=CC(=C2)O)O)O	29.07	Cytochrome P450 1A1	CYP1A1
D27	Resveratrol	C1=CC(=CC=C1C=CC2=CC(=CC(=C2)O)O)O	29.07	Matrix metalloproteinase 9	MMP9
D27	Resveratrol	C1=CC(=CC=C1C=CC2=CC(=CC(=C2)O)O)O	29.07	Matrix metalloproteinase 1	MMP1
D27	Resveratrol	C1=CC(=CC=C1C=CC2=CC(=CC(=C2)O)O)O	29.07	Matrix metalloproteinase 2	MMP2
D27	Resveratrol	C1=CC(=CC=C1C=CC2=CC(=CC(=C2)O)O)O	29.07	Nuclear factor NF-kappa-B p65 subunit	RELA
D27	Resveratrol	C1=CC(=CC=C1C=CC2=CC(=CC(=C2)O)O)O	29.07	Tyrosinase	TYR
D27	Resveratrol	C1=CC(=CC=C1C=CC2=CC(=CC(=C2)O)O)O	29.07	Dual specificty protein kinase CLK1	CLK1
D27	Resveratrol	C1=CC(=CC=C1C=CC2=CC(=CC(=C2)O)O)O	29.07	Protein tyrosine kinase 2 beta	PTK2B
D27	Resveratrol	C1=CC(=CC=C1C=CC2=CC(=CC(=C2)O)O)O	29.07	Estrogen-related receptor alpha	ESRRA
D27	Resveratrol	C1=CC(=CC=C1C=CC2=CC(=CC(=C2)O)O)O	29.07	Estrogen-related receptor beta	ESRRB
D27	Resveratrol	C1=CC(=CC=C1C=CC2=CC(=CC(=C2)O)O)O	29.07	Insulin-like growth factor I receptor	IGF1R
D27	Resveratrol	C1=CC(=CC=C1C=CC2=CC(=CC(=C2)O)O)O	29.07	Arachidonate 15-lipoxygenase	ALOX15
D27	Resveratrol	C1=CC(=CC=C1C=CC2=CC(=CC(=C2)O)O)O	29.07	Estradiol 17-beta-dehydrogenase 2	HSD17B2
D27	Resveratrol	C1=CC(=CC=C1C=CC2=CC(=CC(=C2)O)O)O	29.07	Estradiol 17-beta-dehydrogenase 1	HSD17B1
D27	Resveratrol	C1=CC(=CC=C1C=CC2=CC(=CC(=C2)O)O)O	29.07	Insulin receptor	INSR
D27	Resveratrol	C1=CC(=CC=C1C=CC2=CC(=CC(=C2)O)O)O	29.07	Dual-specificity tyrosine-phosphorylation regulated kinase 1A	DYRK1A
D27	Resveratrol	C1=CC(=CC=C1C=CC2=CC(=CC(=C2)O)O)O	29.07	Dual specificity tyrosine-phosphorylation-regulated kinase 1B	DYRK1B
D27	Resveratrol	C1=CC(=CC=C1C=CC2=CC(=CC(=C2)O)O)O	29.07	Stem cell growth factor receptor	KIT
D27	Resveratrol	C1=CC(=CC=C1C=CC2=CC(=CC(=C2)O)O)O	29.07	Tyrosine-protein kinase SRC	SRC
D27	Resveratrol	C1=CC(=CC=C1C=CC2=CC(=CC(=C2)O)O)O	29.07	Leukotriene B4 receptor 1	LTB4R
D27	Resveratrol	C1=CC(=CC=C1C=CC2=CC(=CC(=C2)O)O)O	29.07	Androgen Receptor	AR
D27	Resveratrol	C1=CC(=CC=C1C=CC2=CC(=CC(=C2)O)O)O	29.07	Serine/threonine-protein kinase/endoribonuclease IRE1	ERN1
D27	Resveratrol	C1=CC(=CC=C1C=CC2=CC(=CC(=C2)O)O)O	29.07	Estrogen receptor beta	ESR2
D27	Resveratrol	C1=CC(=CC=C1C=CC2=CC(=CC(=C2)O)O)O	29.07	17-beta-hydroxysteroid dehydrogenase 14	HSD17B14
D27	Resveratrol	C1=CC(=CC=C1C=CC2=CC(=CC(=C2)O)O)O	29.07	Histone deacetylase 2	HDAC2
D27	Resveratrol	C1=CC(=CC=C1C=CC2=CC(=CC(=C2)O)O)O	29.07	Multidrug resistance-associated protein 1	ABCC1
D27	Resveratrol	C1=CC(=CC=C1C=CC2=CC(=CC(=C2)O)O)O	29.07	Histone deacetylase 8	HDAC8
D27	Resveratrol	C1=CC(=CC=C1C=CC2=CC(=CC(=C2)O)O)O	29.07	Testis-specific androgen-binding protein	SHBG
D27	Resveratrol	C1=CC(=CC=C1C=CC2=CC(=CC(=C2)O)O)O	29.07	Carbonyl reductase [NADPH] 1	CBR1
D27	Resveratrol	C1=CC(=CC=C1C=CC2=CC(=CC(=C2)O)O)O	29.07	Cytochrome P450 11B1	CYP11B1
D27	Resveratrol	C1=CC(=CC=C1C=CC2=CC(=CC(=C2)O)O)O	29.07	Cytochrome P450 11B2	CYP11B2
D27	Resveratrol	C1=CC(=CC=C1C=CC2=CC(=CC(=C2)O)O)O	29.07	Cytochrome P450 17A1	CYP17A1
D28	Strictosamide	C=CC1C2CC3C4=C(CCN3C(=O)C2=COC1OC5C(C(C(C(O5)CO)O)O)O)C6=CC=CC=C6N4	36.9	Sodium/glucose cotransporter 2	SLC5A2
D28	Strictosamide	C=CC1C2CC3C4=C(CCN3C(=O)C2=COC1OC5C(C(C(C(O5)CO)O)O)O)C6=CC=CC=C6N4	36.9	Sodium/nucleoside cotransporter 2	SLC28A2
D28	Strictosamide	C=CC1C2CC3C4=C(CCN3C(=O)C2=COC1OC5C(C(C(C(O5)CO)O)O)O)C6=CC=CC=C6N4	36.9	Adenosine A1 receptor (by homology)	ADORA1
D28	Strictosamide	C=CC1C2CC3C4=C(CCN3C(=O)C2=COC1OC5C(C(C(C(O5)CO)O)O)O)C6=CC=CC=C6N4	36.9	Adenosine A2a receptor (by homology)	ADORA2A
D28	Strictosamide	C=CC1C2CC3C4=C(CCN3C(=O)C2=COC1OC5C(C(C(C(O5)CO)O)O)O)C6=CC=CC=C6N4	36.9	Matrix metalloproteinase 13	MMP13
D28	Strictosamide	C=CC1C2CC3C4=C(CCN3C(=O)C2=COC1OC5C(C(C(C(O5)CO)O)O)O)C6=CC=CC=C6N4	36.9	Matrix metalloproteinase 9	MMP9
D28	Strictosamide	C=CC1C2CC3C4=C(CCN3C(=O)C2=COC1OC5C(C(C(C(O5)CO)O)O)O)C6=CC=CC=C6N4	36.9	Matrix metalloproteinase 2	MMP2
D28	Strictosamide	C=CC1C2CC3C4=C(CCN3C(=O)C2=COC1OC5C(C(C(C(O5)CO)O)O)O)C6=CC=CC=C6N4	36.9	Matrix metalloproteinase 8	MMP8
D28	Strictosamide	C=CC1C2CC3C4=C(CCN3C(=O)C2=COC1OC5C(C(C(C(O5)CO)O)O)O)C6=CC=CC=C6N4	36.9	Sodium/glucose cotransporter 1	SLC5A1
D28	Strictosamide	C=CC1C2CC3C4=C(CCN3C(=O)C2=COC1OC5C(C(C(C(O5)CO)O)O)O)C6=CC=CC=C6N4	36.9	Equilibrative nucleoside transporter 1	SLC29A1
D28	Strictosamide	C=CC1C2CC3C4=C(CCN3C(=O)C2=COC1OC5C(C(C(C(O5)CO)O)O)O)C6=CC=CC=C6N4	36.9	Carbonic anhydrase II	CA2
D28	Strictosamide	C=CC1C2CC3C4=C(CCN3C(=O)C2=COC1OC5C(C(C(C(O5)CO)O)O)O)C6=CC=CC=C6N4	36.9	Carbonic anhydrase I	CA1
D28	Strictosamide	C=CC1C2CC3C4=C(CCN3C(=O)C2=COC1OC5C(C(C(C(O5)CO)O)O)O)C6=CC=CC=C6N4	36.9	Carbonic anhydrase IX	CA9
D28	Strictosamide	C=CC1C2CC3C4=C(CCN3C(=O)C2=COC1OC5C(C(C(C(O5)CO)O)O)O)C6=CC=CC=C6N4	36.9	Coagulation factor VII/tissue factor	F3
D28	Strictosamide	C=CC1C2CC3C4=C(CCN3C(=O)C2=COC1OC5C(C(C(C(O5)CO)O)O)O)C6=CC=CC=C6N4	36.9	Adenosine A2b receptor	ADORA2B
D28	Strictosamide	C=CC1C2CC3C4=C(CCN3C(=O)C2=COC1OC5C(C(C(C(O5)CO)O)O)O)C6=CC=CC=C6N4	36.9	Adenosine kinase	ADK
D28	Strictosamide	C=CC1C2CC3C4=C(CCN3C(=O)C2=COC1OC5C(C(C(C(O5)CO)O)O)O)C6=CC=CC=C6N4	36.9	Glucose transporter (by homology)	SLC2A1
D28	Strictosamide	C=CC1C2CC3C4=C(CCN3C(=O)C2=COC1OC5C(C(C(C(O5)CO)O)O)O)C6=CC=CC=C6N4	36.9	Low affinity sodium-glucose cotransporter	SLC5A4
D28	Strictosamide	C=CC1C2CC3C4=C(CCN3C(=O)C2=COC1OC5C(C(C(C(O5)CO)O)O)O)C6=CC=CC=C6N4	36.9	Dual specificity mitogen-activated protein kinase kinase 1	MAP2K1
D28	Strictosamide	C=CC1C2CC3C4=C(CCN3C(=O)C2=COC1OC5C(C(C(C(O5)CO)O)O)O)C6=CC=CC=C6N4	36.9	Galectin-3	LGALS3
D28	Strictosamide	C=CC1C2CC3C4=C(CCN3C(=O)C2=COC1OC5C(C(C(C(O5)CO)O)O)O)C6=CC=CC=C6N4	36.9	Galectin-1	LGALS1
D28	Strictosamide	C=CC1C2CC3C4=C(CCN3C(=O)C2=COC1OC5C(C(C(C(O5)CO)O)O)O)C6=CC=CC=C6N4	36.9	Adenosine A3 receptor	ADORA3
D28	Strictosamide	C=CC1C2CC3C4=C(CCN3C(=O)C2=COC1OC5C(C(C(C(O5)CO)O)O)O)C6=CC=CC=C6N4	36.9	Peptidyl-prolyl cis-trans isomerase NIMA-interacting 1	PIN1
D28	Strictosamide	C=CC1C2CC3C4=C(CCN3C(=O)C2=COC1OC5C(C(C(C(O5)CO)O)O)O)C6=CC=CC=C6N4	36.9	Carbonic anhydrase XII	CA12
D28	Strictosamide	C=CC1C2CC3C4=C(CCN3C(=O)C2=COC1OC5C(C(C(C(O5)CO)O)O)O)C6=CC=CC=C6N4	36.9	Carbonic anhydrase XIV	CA14
D28	Strictosamide	C=CC1C2CC3C4=C(CCN3C(=O)C2=COC1OC5C(C(C(C(O5)CO)O)O)O)C6=CC=CC=C6N4	36.9	DNA topoisomerase I	TOP1
D28	Strictosamide	C=CC1C2CC3C4=C(CCN3C(=O)C2=COC1OC5C(C(C(C(O5)CO)O)O)O)C6=CC=CC=C6N4	36.9	Tyrosine-protein kinase JAK2	JAK2
D28	Strictosamide	C=CC1C2CC3C4=C(CCN3C(=O)C2=COC1OC5C(C(C(C(O5)CO)O)O)O)C6=CC=CC=C6N4	36.9	Uridine phosphorylase 1 (by homology)	UPP1
D28	Strictosamide	C=CC1C2CC3C4=C(CCN3C(=O)C2=COC1OC5C(C(C(C(O5)CO)O)O)O)C6=CC=CC=C6N4	36.9	Eukaryotic initiation factor 4A-I	EIF4A1
D28	Strictosamide	C=CC1C2CC3C4=C(CCN3C(=O)C2=COC1OC5C(C(C(C(O5)CO)O)O)O)C6=CC=CC=C6N4	36.9	MAP kinase p38 alpha	MAPK14
D28	Strictosamide	C=CC1C2CC3C4=C(CCN3C(=O)C2=COC1OC5C(C(C(C(O5)CO)O)O)O)C6=CC=CC=C6N4	36.9	Hexokinase type IV	GCK
D28	Strictosamide	C=CC1C2CC3C4=C(CCN3C(=O)C2=COC1OC5C(C(C(C(O5)CO)O)O)O)C6=CC=CC=C6N4	36.9	MAP kinase ERK2	MAPK1
D28	Strictosamide	C=CC1C2CC3C4=C(CCN3C(=O)C2=COC1OC5C(C(C(C(O5)CO)O)O)O)C6=CC=CC=C6N4	36.9	Serine/threonine-protein kinase B-raf	BRAF
D28	Strictosamide	C=CC1C2CC3C4=C(CCN3C(=O)C2=COC1OC5C(C(C(C(O5)CO)O)O)O)C6=CC=CC=C6N4	36.9	Cathepsin L	CTSL
D28	Strictosamide	C=CC1C2CC3C4=C(CCN3C(=O)C2=COC1OC5C(C(C(C(O5)CO)O)O)O)C6=CC=CC=C6N4	36.9	NAD-dependent deacetylase sirtuin 2	SIRT2
D28	Strictosamide	C=CC1C2CC3C4=C(CCN3C(=O)C2=COC1OC5C(C(C(C(O5)CO)O)O)O)C6=CC=CC=C6N4	36.9	Tyrosine-protein kinase SYK	SYK
D28	Strictosamide	C=CC1C2CC3C4=C(CCN3C(=O)C2=COC1OC5C(C(C(C(O5)CO)O)O)O)C6=CC=CC=C6N4	36.9	Heat shock cognate 71 kDa protein	HSPA8
D28	Strictosamide	C=CC1C2CC3C4=C(CCN3C(=O)C2=COC1OC5C(C(C(C(O5)CO)O)O)O)C6=CC=CC=C6N4	36.9	78 kDa glucose-regulated protein	HSPA5
D28	Strictosamide	C=CC1C2CC3C4=C(CCN3C(=O)C2=COC1OC5C(C(C(C(O5)CO)O)O)O)C6=CC=CC=C6N4	36.9	Interleukin-1 receptor-associated kinase 4	IRAK4
D28	Strictosamide	C=CC1C2CC3C4=C(CCN3C(=O)C2=COC1OC5C(C(C(C(O5)CO)O)O)O)C6=CC=CC=C6N4	36.9	Sodium channel protein type IX alpha subunit	SCN9A
D28	Strictosamide	C=CC1C2CC3C4=C(CCN3C(=O)C2=COC1OC5C(C(C(C(O5)CO)O)O)O)C6=CC=CC=C6N4	36.9	NAD kinase	NADK
D28	Strictosamide	C=CC1C2CC3C4=C(CCN3C(=O)C2=COC1OC5C(C(C(C(O5)CO)O)O)O)C6=CC=CC=C6N4	36.9	Hepatocyte growth factor receptor	MET
D28	Strictosamide	C=CC1C2CC3C4=C(CCN3C(=O)C2=COC1OC5C(C(C(C(O5)CO)O)O)O)C6=CC=CC=C6N4	36.9	Nerve growth factor receptor Trk-A	NTRK1
D28	Strictosamide	C=CC1C2CC3C4=C(CCN3C(=O)C2=COC1OC5C(C(C(C(O5)CO)O)O)O)C6=CC=CC=C6N4	36.9	Sodium/myo-inositol cotransporter 2	SLC5A11
D28	Strictosamide	C=CC1C2CC3C4=C(CCN3C(=O)C2=COC1OC5C(C(C(C(O5)CO)O)O)O)C6=CC=CC=C6N4	36.9	Integrin alpha-4/beta-1	ITGB1
D28	Strictosamide	C=CC1C2CC3C4=C(CCN3C(=O)C2=COC1OC5C(C(C(C(O5)CO)O)O)O)C6=CC=CC=C6N4	36.9	Integrin alpha-4/beta-1	ITGA4
D28	Strictosamide	C=CC1C2CC3C4=C(CCN3C(=O)C2=COC1OC5C(C(C(C(O5)CO)O)O)O)C6=CC=CC=C6N4	36.9	Purinergic receptor P2Y12 (by homology)	P2RY12
D28	Strictosamide	C=CC1C2CC3C4=C(CCN3C(=O)C2=COC1OC5C(C(C(C(O5)CO)O)O)O)C6=CC=CC=C6N4	36.9	Integrin alpha-4/beta-7	ITGB7
D28	Strictosamide	C=CC1C2CC3C4=C(CCN3C(=O)C2=COC1OC5C(C(C(C(O5)CO)O)O)O)C6=CC=CC=C6N4	36.9	Integrin alpha-4/beta-7	ITGA4
D28	Strictosamide	C=CC1C2CC3C4=C(CCN3C(=O)C2=COC1OC5C(C(C(C(O5)CO)O)O)O)C6=CC=CC=C6N4	36.9	Cyclin-dependent kinase 2	CDK2
D28	Strictosamide	C=CC1C2CC3C4=C(CCN3C(=O)C2=COC1OC5C(C(C(C(O5)CO)O)O)O)C6=CC=CC=C6N4	36.9	Cyclin-dependent kinase 1	CDK1
D28	Strictosamide	C=CC1C2CC3C4=C(CCN3C(=O)C2=COC1OC5C(C(C(C(O5)CO)O)O)O)C6=CC=CC=C6N4	36.9	Cyclin-dependent kinase 2/cyclin E	CCNE2
D28	Strictosamide	C=CC1C2CC3C4=C(CCN3C(=O)C2=COC1OC5C(C(C(C(O5)CO)O)O)O)C6=CC=CC=C6N4	36.9	Cyclin-dependent kinase 2/cyclin E	CDK2
D28	Strictosamide	C=CC1C2CC3C4=C(CCN3C(=O)C2=COC1OC5C(C(C(C(O5)CO)O)O)O)C6=CC=CC=C6N4	36.9	Cyclin-dependent kinase 2/cyclin E	CCNE1
D29	Vincoline	CC1C23CC(O1)(C4(C5(C2N(CC5)CC=C3)C6=CC=CC=C6N4)O)C(=O)OC	32.23	Tubulin Delta 1	TUBD1
D29	Vincoline	CC1C23CC(O1)(C4(C5(C2N(CC5)CC=C3)C6=CC=CC=C6N4)O)C(=O)OC	32.23	Tubulin Beta Class I	TUBB
D29	Vincoline	CC1C23CC(O1)(C4(C5(C2N(CC5)CC=C3)C6=CC=CC=C6N4)O)C(=O)OC	32.23	Tubulin Epsilon 1	TUBE1
D29	Vincoline	CC1C23CC(O1)(C4(C5(C2N(CC5)CC=C3)C6=CC=CC=C6N4)O)C(=O)OC	32.23	Jun Proto-Oncogene, AP-1 Transcription Factor Subunit	JUN
D29	Vincoline	CC1C23CC(O1)(C4(C5(C2N(CC5)CC=C3)C6=CC=CC=C6N4)O)C(=O)OC	32.23	Tubulin Gamma 1	TUBG1
D29	Vincoline	CC1C23CC(O1)(C4(C5(C2N(CC5)CC=C3)C6=CC=CC=C6N4)O)C(=O)OC	32.23	Potassium Inwardly Rectifying Channel Subfamily J Member 8	TUBA1A
D29	Vincoline	CC1C23CC(O1)(C4(C5(C2N(CC5)CC=C3)C6=CC=CC=C6N4)O)C(=O)OC	32.23	Potassium Inwardly Rectifying Channel Subfamily J Member 8	KCNJ8
D29	Vincoline	CC1C23CC(O1)(C4(C5(C2N(CC5)CC=C3)C6=CC=CC=C6N4)O)C(=O)OC	32.23	Potassium Inwardly Rectifying Channel Subfamily J Member 12	KCNJ12
D29	Vincoline	CC1C23CC(O1)(C4(C5(C2N(CC5)CC=C3)C6=CC=CC=C6N4)O)C(=O)OC	32.23	5-Hydroxytryptamine Receptor 2A	HTR2A
D29	Vincoline	CC1C23CC(O1)(C4(C5(C2N(CC5)CC=C3)C6=CC=CC=C6N4)O)C(=O)OC	32.23	5-Hydroxytryptamine Receptor 2B	HTR2B
D29	Vincoline	CC1C23CC(O1)(C4(C5(C2N(CC5)CC=C3)C6=CC=CC=C6N4)O)C(=O)OC	32.23	Adrenoceptor Alpha 2A	ADRA2A
D29	Vincoline	CC1C23CC(O1)(C4(C5(C2N(CC5)CC=C3)C6=CC=CC=C6N4)O)C(=O)OC	32.23	5-Hydroxytryptamine Receptor 1B	HTR1B
D29	Vincoline	CC1C23CC(O1)(C4(C5(C2N(CC5)CC=C3)C6=CC=CC=C6N4)O)C(=O)OC	32.23	Potassium Inwardly Rectifying Channel Subfamily J Member 11	KCNJ11
D29	Vincoline	CC1C23CC(O1)(C4(C5(C2N(CC5)CC=C3)C6=CC=CC=C6N4)O)C(=O)OC	32.23	Potassium Inwardly Rectifying Channel Subfamily J Member 15	KCNJ15
D29	Vincoline	CC1C23CC(O1)(C4(C5(C2N(CC5)CC=C3)C6=CC=CC=C6N4)O)C(=O)OC	32.23	5-Hydroxytryptamine Receptor 2C	HTR2C
D29	Vincoline	CC1C23CC(O1)(C4(C5(C2N(CC5)CC=C3)C6=CC=CC=C6N4)O)C(=O)OC	32.23	5-Hydroxytryptamine Receptor 1D	HTR1D
D29	Vincoline	CC1C23CC(O1)(C4(C5(C2N(CC5)CC=C3)C6=CC=CC=C6N4)O)C(=O)OC	32.23	Dopamine Receptor D2	DRD2
D29	Vincoline	CC1C23CC(O1)(C4(C5(C2N(CC5)CC=C3)C6=CC=CC=C6N4)O)C(=O)OC	32.23	Potassium Inwardly Rectifying Channel Subfamily J Member 10 2	KCNJ10
D29	Vincoline	CC1C23CC(O1)(C4(C5(C2N(CC5)CC=C3)C6=CC=CC=C6N4)O)C(=O)OC	32.23	5-Hydroxytryptamine Receptor 1A	HTR1A
D29	Vincoline	CC1C23CC(O1)(C4(C5(C2N(CC5)CC=C3)C6=CC=CC=C6N4)O)C(=O)OC	32.23	Adrenoceptor Alpha 2C	ADRA2C
D29	Vincoline	CC1C23CC(O1)(C4(C5(C2N(CC5)CC=C3)C6=CC=CC=C6N4)O)C(=O)OC	32.23	Dopamine Receptor D3	DRD3
D29	Vincoline	CC1C23CC(O1)(C4(C5(C2N(CC5)CC=C3)C6=CC=CC=C6N4)O)C(=O)OC	32.23	Potassium Inwardly Rectifying Channel Subfamily J Member 1	KCNJ1
D29	Vincoline	CC1C23CC(O1)(C4(C5(C2N(CC5)CC=C3)C6=CC=CC=C6N4)O)C(=O)OC	32.23	Potassium Inwardly Rectifying Channel Subfamily J Member 14	KCNJ14
D29	Vincoline	CC1C23CC(O1)(C4(C5(C2N(CC5)CC=C3)C6=CC=CC=C6N4)O)C(=O)OC	32.23	Adrenoceptor Alpha 2B	ADRA2B
D30	(-)-Nectandrin A	CC1C(C(OC1C2=CC(=C(C=C2)O)OC)C3=CC(=C(C=C3)OC)OC)C	26.21	SEC14 Like Lipid Binding 3	SEC14L3
D30	(-)-Nectandrin A	CC1C(C(OC1C2=CC(=C(C=C2)O)OC)C3=CC(=C(C=C3)OC)OC)C	26.21	Protein Phosphatase 2 Catalytic Subunit Alpha	PPP2CA
D30	(-)-Nectandrin A	CC1C(C(OC1C2=CC(=C(C=C2)O)OC)C3=CC(=C(C=C3)OC)OC)C	26.21	Protein Kinase C Alpha	PRKCA
D30	(-)-Nectandrin A	CC1C(C(OC1C2=CC(=C(C=C2)O)OC)C3=CC(=C(C=C3)OC)OC)C	26.21	Nuclear Receptor Subfamily 1 Group I Member 2	NR1I2
D30	(-)-Nectandrin A	CC1C(C(OC1C2=CC(=C(C=C2)O)OC)C3=CC(=C(C=C3)OC)OC)C	26.21	Arachidonate 5-Lipoxygenase	ALOX5
D30	(-)-Nectandrin A	CC1C(C(OC1C2=CC(=C(C=C2)O)OC)C3=CC(=C(C=C3)OC)OC)C	26.21	Protein Phosphatase 2 Catalytic Subunit Beta	PPP2CB
D30	(-)-Nectandrin A	CC1C(C(OC1C2=CC(=C(C=C2)O)OC)C3=CC(=C(C=C3)OC)OC)C	26.21	SEC14 Like Lipid Binding 2	SEC14L2
D30	(-)-Nectandrin A	CC1C(C(OC1C2=CC(=C(C=C2)O)OC)C3=CC(=C(C=C3)OC)OC)C	26.21	Diacylglycerol Kinase Alpha	DGKA
D30	(-)-Nectandrin A	CC1C(C(OC1C2=CC(=C(C=C2)O)OC)C3=CC(=C(C=C3)OC)OC)C	26.21	Protein Kinase C Beta	PRKCB
D30	(-)-Nectandrin A	CC1C(C(OC1C2=CC(=C(C=C2)O)OC)C3=CC(=C(C=C3)OC)OC)C	26.21	SEC14 Like Lipid Binding 4	SEC14L4
D31	Nauclefiline	CC=C1COC=C2C1CC3C4=C(CCN3C2=O)C5=CC=CC=C5N4	30.43	Potassium Inwardly Rectifying Channel Subfamily J Member 8	KCNJ8
D31	Nauclefiline	CC=C1COC=C2C1CC3C4=C(CCN3C2=O)C5=CC=CC=C5N4	30.43	Potassium Inwardly Rectifying Channel Subfamily J Member 12	KCNJ12
D31	Nauclefiline	CC=C1COC=C2C1CC3C4=C(CCN3C2=O)C5=CC=CC=C5N4	30.43	5-Hydroxytryptamine Receptor 2A	HTR2A
D31	Nauclefiline	CC=C1COC=C2C1CC3C4=C(CCN3C2=O)C5=CC=CC=C5N4	30.43	5-Hydroxytryptamine Receptor 2B	HTR2B
D31	Nauclefiline	CC=C1COC=C2C1CC3C4=C(CCN3C2=O)C5=CC=CC=C5N4	30.43	Adrenoceptor Alpha 2A	ADRA2A
D31	Nauclefiline	CC=C1COC=C2C1CC3C4=C(CCN3C2=O)C5=CC=CC=C5N4	30.43	5-Hydroxytryptamine Receptor 1B	HTR1B
D31	Nauclefiline	CC=C1COC=C2C1CC3C4=C(CCN3C2=O)C5=CC=CC=C5N4	30.43	Potassium Inwardly Rectifying Channel Subfamily J Member 11	KCNJ11
D31	Nauclefiline	CC=C1COC=C2C1CC3C4=C(CCN3C2=O)C5=CC=CC=C5N4	30.43	Potassium Inwardly Rectifying Channel Subfamily J Member 15	KCNJ15
D31	Nauclefiline	CC=C1COC=C2C1CC3C4=C(CCN3C2=O)C5=CC=CC=C5N4	30.43	5-Hydroxytryptamine Receptor 2C	HTR2C
D31	Nauclefiline	CC=C1COC=C2C1CC3C4=C(CCN3C2=O)C5=CC=CC=C5N4	30.43	5-Hydroxytryptamine Receptor 1D	HTR1D
D31	Nauclefiline	CC=C1COC=C2C1CC3C4=C(CCN3C2=O)C5=CC=CC=C5N4	30.43	Dopamine Receptor D2	DRD2
D31	Nauclefiline	CC=C1COC=C2C1CC3C4=C(CCN3C2=O)C5=CC=CC=C5N4	30.43	Potassium Inwardly Rectifying Channel Subfamily J Member 10	KCNJ10
D31	Nauclefiline	CC=C1COC=C2C1CC3C4=C(CCN3C2=O)C5=CC=CC=C5N4	30.43	5-Hydroxytryptamine Receptor 1A	HTR1A
D31	Nauclefiline	CC=C1COC=C2C1CC3C4=C(CCN3C2=O)C5=CC=CC=C5N4	30.43	Adrenoceptor Alpha 2C	ADRA2C
D31	Nauclefiline	CC=C1COC=C2C1CC3C4=C(CCN3C2=O)C5=CC=CC=C5N4	30.43	Dopamine Receptor D3	DRD3
D31	Nauclefiline	CC=C1COC=C2C1CC3C4=C(CCN3C2=O)C5=CC=CC=C5N4	30.43	Potassium Inwardly Rectifying Channel Subfamily J Member 1	KCNJ1
D31	Nauclefiline	CC=C1COC=C2C1CC3C4=C(CCN3C2=O)C5=CC=CC=C5N4	30.43	Adrenoceptor Alpha 2B	ADRA2B
D31	Nauclefiline	CC=C1COC=C2C1CC3C4=C(CCN3C2=O)C5=CC=CC=C5N4	30.43	Potassium Inwardly Rectifying Channel Subfamily J Member 14	KCNJ14
